# Supplementary material for: Cystathionine gamma-lyase (Cth) induces efferocytosis in macrophages via ERK1/2 to modulate intestinal barrier repair
Source: Cell Commun Signal. 2023 Jan 23;21:17. doi: 10.1186/s12964-022-01030-y (PMC9869634; doi:10.1186/s12964-022-01030-y)
Supplement: Supplementary file 9 — Additional file 8: Table S1. The results of transcriptome sequencing analysis. [file 12964_2022_1030_MOESM9_ESM.xlsx]

## Sheet: Sheet1
gene_id	chr	start	end	strand	gene_name	transcript_id	GO	KEGG	KO_ENTRY	EC	Description	trans_type	FPKM.A1	FPKM.A2	FPKM.A3	FPKM.B1	FPKM.B2	FPKM.B3	FPKM.C1	FPKM.C2	FPKM.C3	FPKM.D1	FPKM.D2	FPKM.D3	FPKM.E1	FPKM.E2	FPKM.E3	count.A1	count.A2	count.A3	count.B1	count.B2	count.B3	count.C1	count.C2	count.C3	count.D1	count.D2	count.D3	count.E1	count.E2	count.E3
ENSMUSG00000000001	chr3	108107280	108146146	-	Gnai3	ENSMUST00000000001	GO:0000139(Golgi membrane);GO:0000166(nucleotide binding);GO:0001664(G protein-coupled receptor binding);GO:0003924(GTPase activity);GO:0005515(protein binding);GO:0005525(GTP binding);GO:0005634(nucleus);GO:0005730(nucleolus);GO:0005737(cytoplasm);GO:0005789(endoplasmic reticulum membrane);GO:0005794(Golgi apparatus);GO:0005813(centrosome);GO:0005815(microtubule organizing center);GO:0005834(het…	04015(Rap1 signaling pathway);04022(cGMP-PKG signaling pathway);04024(cAMP signaling pathway);04062(Chemokine signaling pathway);04071(Sphingolipid signaling pathway);04261(Adrenergic signaling in cardiomyocytes);04360(Axon guidance);04371(Apelin signaling pathway);04540(Gap junction);04611(Platelet activation);04670(Leukocyte transendothelial migration);04713(Circadian entrainment);04723(Retrogr…	K04630	NA	guanine nucleotide binding protein (G protein), alpha inhibiting 3 [Source:MGI Symbol;Acc:MGI:95773]	protein_coding	73.3434	77.6234	70.8949	75.3965	68.6365	73.7675	68.7222	71.3059	71.6557	68.3489	72.8026	67.0189	69.57	67.138	62.6735	18194	18929	15970	18756	14131	19008	18076	14730	17017	19458	20594	17144	18111	18933	16743
ENSMUSG00000000003	chrX	77837901	77853623	-	Pbsn	ENSMUST00000000003;ENSMUST00000114041	GO:0005576(extracellular region);GO:0036094(small molecule binding);GO:0036094(small molecule binding)	NA	NA	NA	probasin [Source:MGI Symbol;Acc:MGI:1860484]	protein_coding	0.0001	0.0001	0.0001	0.0001	0.0001	0.0001	0.0001	0.0001	0.0001	0.0001	0.0001	0.0001	0.0001	0.0001	0.0001	0	0	0	0	0	0	0	0	0	0	0	0	0	0	0
ENSMUSG00000000028	chr16	18780447	18811972	-	Cdc45	ENSMUST00000000028;ENSMUST00000096990;ENSMUST00000115585;ENSMUST00000231819	GO:0000727(double-strand break repair via break-induced replication);GO:0003682(chromatin binding);GO:0003688(DNA replication origin binding);GO:0003697(single-stranded DNA binding);GO:0005634(nucleus);GO:0005656(nuclear pre-replicative complex);GO:0005813(centrosome);GO:0006260(DNA replication);GO:0006270(DNA replication initiation);GO:0007049(cell cycle);GO:0031261(DNA replication preinitiation…	04110(Cell cycle);04110(Cell cycle)	K06628	NA	cell division cycle 45 [Source:MGI Symbol;Acc:MGI:1338073]	protein_coding;retained_intron	15.817	15.1345	16.9822	17.1366	17.4259	17.2993	6.12792	7.86318	6.69159	5.26171	6.24513	5.17605	4.06899	5.09958	4.45801	4219	3969	4113	4584	3858	4792	1734	1748	1709	1612	1901	1426	1140	1547	1282
ENSMUSG00000000031	chr7	142575529	142578143	-	H19	ENSMUST00000136359;ENSMUST00000132294;ENSMUST00000228514;ENSMUST00000152754;ENSMUST00000140716;ENSMUST00000149974;ENSMUST00000228259	NA	NA	NA	NA	H19, imprinted maternally expressed transcript [Source:MGI Symbol;Acc:MGI:95891]	lincRNA	0.0001	0.0001	0.0001	0.0001	0.0001	0.0001	0.0001	0.0001	0.0001	0.0001	0.0001	0.0001	0.0001	0.0001	0.0001	0	0	0	0	0	0	0	0	0	0	0	0	0	0	0
ENSMUSG00000000037	chrX	161117193	161258213	+	Scml2	ENSMUST00000101113;ENSMUST00000087090;ENSMUST00000074802;ENSMUST00000019101;ENSMUST00000112345;ENSMUST00000077375;ENSMUST00000124775	GO:0000790(nuclear chromatin);GO:0001741(XY body);GO:0005515(protein binding);GO:0005634(nucleus);GO:0006355(regulation of transcription, DNA-templated);GO:0006915(apoptotic process);GO:0034613(cellular protein localization);GO:0036353(histone H2A-K119 monoubiquitination);GO:0036353(histone H2A-K119 monoubiquitination)	NA	K11465	NA	Scm polycomb group protein like 2 [Source:MGI Symbol;Acc:MGI:1340042]	protein_coding;processed_transcript	0.0001	0.0001	0.0001	0.0001	0.0001	0.0001	0.0001	0.0001	0.0001	0.0001	0.0001	0.0001	0.0001	0.0001	0.0001	0	0	0	0	0	0	0	0	0	0	0	0	0	0	0
ENSMUSG00000000049	chr11	108343354	108414396	+	Apoh	ENSMUST00000133383;ENSMUST00000146050;ENSMUST00000152958;ENSMUST00000000049	GO:0001937(negative regulation of endothelial cell proliferation);GO:0005543(phospholipid binding);GO:0005576(extracellular region);GO:0005615(extracellular space);GO:0005737(cytoplasm);GO:0005886(plasma membrane);GO:0006641(triglyceride metabolic process);GO:0007596(blood coagulation);GO:0007597(blood coagulation, intrinsic pathway);GO:0008201(heparin binding);GO:0008289(lipid binding);GO:000998…	04979(Cholesterol metabolism);04979(Cholesterol metabolism)	K17305	NA	apolipoprotein H [Source:MGI Symbol;Acc:MGI:88058]	protein_coding	0.0930552	0.0001	0.0001	0.0001	0.0001	0.0001	0.0001	0.0001	0.160625	0.216034	0.0929895	0.0001	0.0732679	0.0272856	0.168018	12	0	0	0	0	0	0	0	19	31	13	0	10	4	22
ENSMUSG00000000056	chr11	121237253	121255856	+	Narf	ENSMUST00000103015;ENSMUST00000154047;ENSMUST00000151088	GO:0005521(lamin binding);GO:0005634(nucleus);GO:0005638(lamin filament);GO:0005730(nucleolus);GO:0008150(biological_process);GO:0031981(nuclear lumen);GO:0031981(nuclear lumen)	NA	NA	NA	nuclear prelamin A recognition factor [Source:MGI Symbol;Acc:MGI:1914858]	protein_coding;retained_intron	1.53276	1.28536	1.57065	1.88461	1.51299	1.58106	2.57501	3.98844	3.23454	2.67822	3.0259	3.28257	2.80547	2.74678	2.89081	562	463	522	693	460	602	1000	1216	1134	1124	1263	1239	1078	1143	1139
ENSMUSG00000000058	chr6	17281185	17289115	+	Cav2	ENSMUST00000000058;ENSMUST00000115459;ENSMUST00000115462	GO:0000139(Golgi membrane);GO:0000149(SNARE binding);GO:0001937(negative regulation of endothelial cell proliferation);GO:0001938(positive regulation of endothelial cell proliferation);GO:0002080(acrosomal membrane);GO:0005198(structural molecule activity);GO:0005634(nucleus);GO:0005635(nuclear envelope);GO:0005637(nuclear inner membrane);GO:0005737(cytoplasm);GO:0005783(endoplasmic reticulum);GO…	04144(Endocytosis);04510(Focal adhesion);05100(Bacterial invasion of epithelial cells);05205(Proteoglycans in cancer);05418(Fluid shear stress and atherosclerosis);05418(Fluid shear stress and atherosclerosis)	K12958	NA	caveolin 2 [Source:MGI Symbol;Acc:MGI:107571]	protein_coding	0.429574	0.160068	0.0476484	0.126135	0.245592	0.167383	0.153209	0.115789	0.11384	0.0639965	0.0687427	0.219384	0.195987	0.0842149	0.0834298	110	40	11	33	52	45	42	25	29	19	20	58	53	25	23
ENSMUSG00000000078	chr13	5861482	5870394	+	Klf6	ENSMUST00000000080;ENSMUST00000222857;ENSMUST00000221734	GO:0000978(RNA polymerase II proximal promoter sequence-specific DNA binding);GO:0001228(DNA-binding transcription activator activity, RNA polymerase II-specific);GO:0001650(fibrillar center);GO:0003676(nucleic acid binding);GO:0005634(nucleus);GO:0005730(nucleolus);GO:0005829(cytosol);GO:0043231(intracellular membrane-bounded organelle);GO:0045944(positive regulation of transcription by RNA poly…	NA	K09207	NA	Kruppel-like factor 6 [Source:MGI Symbol;Acc:MGI:1346318]	protein_coding;nonsense_mediated_decay;retained_intron	27.1476	26.9926	26.6423	29.771	26.2762	28.3972	179.407	183.916	174.759	165.731	162.681	173.228	178.151	172.134	164.42	9067	8862	8080	9971	7283	9851	63523	51142	55868	63512	61945	59649	62427	65344	59128
ENSMUSG00000000085	chr4	120405281	120530186	+	Scmh1	ENSMUST00000134375;ENSMUST00000000087;ENSMUST00000151345;ENSMUST00000153099;ENSMUST00000132116;ENSMUST00000106301;ENSMUST00000064991;ENSMUST00000106298;ENSMUST00000144555;ENSMUST00000122860;ENSMUST00000136801;ENSMUST00000144862;ENSMUST00000133290;ENSMUST00000133169	GO:0005515(protein binding);GO:0005634(nucleus);GO:0006338(chromatin remodeling);GO:0006355(regulation of transcription, DNA-templated);GO:0007275(multicellular organism development);GO:0007283(spermatogenesis);GO:0009952(anterior/posterior pattern specification);GO:0010369(chromocenter);GO:0016458(gene silencing);GO:0045892(negative regulation of transcription, DNA-templated);GO:0045892(negative…	NA	K11461	NA	sex comb on midleg homolog 1 [Source:MGI Symbol;Acc:MGI:1352762]	processed_transcript;protein_coding	2.94955	2.84061	2.94355	2.87712	1.92652	2.76884	2.13629	2.57976	2.08609	1.81031	2.06435	1.5864	1.91704	2.50854	2.15273	1737	1644	1575	1701	943	1696	1335	1269	1177	1226	1389	967	1187	1680	1367
ENSMUSG00000000088	chr9	57521274	57532426	+	Cox5a	ENSMUST00000213678;ENSMUST00000000090;ENSMUST00000214154	GO:0004129(cytochrome-c oxidase activity);GO:0005739(mitochondrion);GO:0005743(mitochondrial inner membrane);GO:0005751(mitochondrial respiratory chain complex IV);GO:0006123(mitochondrial electron transport, cytochrome c to oxygen);GO:0016020(membrane);GO:0043209(myelin sheath);GO:0046872(metal ion binding);GO:1902600(proton transmembrane transport);GO:1902600(proton transmembrane transport)	00190(Oxidative phosphorylation);04260(Cardiac muscle contraction);04714(Thermogenesis);04932(Non-alcoholic fatty liver disease (NAFLD));05010(Alzheimer disease);05012(Parkinson disease);05016(Huntington disease);05016(Huntington disease)	K02264	NA	cytochrome c oxidase subunit 5A [Source:MGI Symbol;Acc:MGI:88474]	retained_intron;protein_coding	61.0937	57.9511	57.2444	57.6807	55.3312	48.1788	29.8237	26.2185	31.7897	33.5843	37.1618	35.7108	36.3222	30.8431	36.5661	9763	9103	8307	9244	7339	7997	5054	3490	4864	6160	6772	5885	6092	5603	6293
ENSMUSG00000000093	chr11	85832551	85841948	+	Tbx2	ENSMUST00000000095	GO:0000122(negative regulation of transcription by RNA polymerase II);GO:0000978(RNA polymerase II proximal promoter sequence-specific DNA binding);GO:0001227(DNA-binding transcription repressor activity, RNA polymerase II-specific);GO:0001947(heart looping);GO:0003007(heart morphogenesis);GO:0003148(outflow tract septum morphogenesis);GO:0003151(outflow tract morphogenesis);GO:0003203(endocardia…	NA	K10176	NA	T-box 2 [Source:MGI Symbol;Acc:MGI:98494]	protein_coding	0.0001	0.0001	0.0001	0.0001	0.0001	0.0001	0.0001	0.073688	0.0001	0.0001	0.0001	0.0001	0.012994	0.0001	0.0001	0	0	0	0	0	0	0	17	0	0	0	0	4	0	0
ENSMUSG00000000094	chr11	85886422	85916097	+	Tbx4	ENSMUST00000108047;ENSMUST00000000096;ENSMUST00000108045	GO:0001525(angiogenesis);GO:0002009(morphogenesis of an epithelium);GO:0003677(DNA binding);GO:0003700(DNA-binding transcription factor activity);GO:0005515(protein binding);GO:0005634(nucleus);GO:0006355(regulation of transcription, DNA-templated);GO:0007275(multicellular organism development);GO:0030324(lung development);GO:0030326(embryonic limb morphogenesis);GO:0035108(limb morphogenesis);GO…	NA	K10178	NA	T-box 4 [Source:MGI Symbol;Acc:MGI:102556]	protein_coding	0.0001	0.0001	0.0001	0.0001	0.0001	0.0001	0.0001	0.0001	0.0001	0.0001	0.0001	0.0001	0.0001	0.0001	0.0001	0	0	0	0	0	0	0	0	0	0	0	0	0	0	0
ENSMUSG00000000103	chrY	2106015	2170409	-	Zfy2	ENSMUST00000187148;ENSMUST00000115891	GO:0003676(nucleic acid binding);GO:0003677(DNA binding);GO:0005634(nucleus);GO:0006355(regulation of transcription, DNA-templated);GO:0007283(spermatogenesis);GO:0007286(spermatid development);GO:0009048(dosage compensation by inactivation of X chromosome);GO:0046872(metal ion binding);GO:0051598(meiotic recombination checkpoint);GO:0051598(meiotic recombination checkpoint)	NA	NA	NA	zinc finger protein 2, Y-linked [Source:MGI Symbol;Acc:MGI:99213]	protein_coding	0.0001	0.0001	0.0001	0.0001	0.0001	0.0001	0.0001	0.0001	0.0001	0.0001	0.0001	0.0001	0.0001	0.0001	0.0001	0	0	0	0	0	0	0	0	0	0	0	0	0	0	0
ENSMUSG00000000120	chr11	95568818	95587735	-	Ngfr	ENSMUST00000000122	GO:0005035(death receptor activity);GO:0005515(protein binding);GO:0005516(calmodulin binding);GO:0005886(plasma membrane);GO:0006919(activation of cysteine-type endopeptidase activity involved in apoptotic process);GO:0007165(signal transduction);GO:0007266(Rho protein signal transduction);GO:0015026(coreceptor activity);GO:0016020(membrane);GO:0016021(integral component of membrane);GO:0031625(…	04010(MAPK signaling pathway);04014(Ras signaling pathway);04015(Rap1 signaling pathway);04060(Cytokine-cytokine receptor interaction);04151(PI3K-Akt signaling pathway);04215(Apoptosis - multiple species);04722(Neurotrophin signaling pathway);05202(Transcriptional misregulation in cancer)	K02583	NA	nerve growth factor receptor (TNFR superfamily, member 16) [Source:MGI Symbol;Acc:MGI:97323]	protein_coding	0.0001	0.0001	0.0001	0.0001	0.0001	0.0001	0.0001	0.0001	0.0001	0.0001	0.0001	0.0001	0.0001	0.024974	0.0001	0	0	0	0	0	0	0	0	0	0	0	0	0	8	0
ENSMUSG00000000125	chr11	103774150	103817957	+	Wnt3	ENSMUST00000000127	GO:0000902(cell morphogenesis);GO:0001707(mesoderm formation);GO:0005102(signaling receptor binding);GO:0005109(frizzled binding);GO:0005515(protein binding);GO:0005576(extracellular region);GO:0005615(extracellular space);GO:0005737(cytoplasm);GO:0005788(endoplasmic reticulum lumen);GO:0007165(signal transduction);GO:0007267(cell-cell signaling);GO:0007275(multicellular organism development);GO:…	04150(mTOR signaling pathway);04310(Wnt signaling pathway);04390(Hippo signaling pathway);04550(Signaling pathways regulating pluripotency of stem cells);04916(Melanogenesis);04934(Cushing syndrome);05165(Human papillomavirus infection);05200(Pathways in cancer);05205(Proteoglycans in cancer);05206(MicroRNAs in cancer);05217(Basal cell carcinoma);05224(Breast cancer);05225(Hepatocellular carcinom…	K00312	NA	wingless-type MMTV integration site family, member 3 [Source:MGI Symbol;Acc:MGI:98955]	protein_coding	0.0001	0.0001	0.0001	0.0001	0.0001	0.0001	0.03741	0.0001	0.0001	0.014006	0.0001	0.0001	0.0001	0.0001	0.0001	0	0	0	0	0	0	10	0	0	4	0	0	0	0	0
ENSMUSG00000000126	chr11	59306928	59333552	+	Wnt9a	ENSMUST00000000128;ENSMUST00000108783	GO:0005102(signaling receptor binding);GO:0005109(frizzled binding);GO:0005515(protein binding);GO:0005576(extracellular region);GO:0005615(extracellular space);GO:0007093(mitotic cell cycle checkpoint);GO:0007275(multicellular organism development);GO:0008285(negative regulation of cell population proliferation);GO:0010469(regulation of signaling receptor activity);GO:0016055(Wnt signaling pathw…	04150(mTOR signaling pathway);04310(Wnt signaling pathway);04390(Hippo signaling pathway);04550(Signaling pathways regulating pluripotency of stem cells);04916(Melanogenesis);04934(Cushing syndrome);05165(Human papillomavirus infection);05200(Pathways in cancer);05205(Proteoglycans in cancer);05217(Basal cell carcinoma);05224(Breast cancer);05225(Hepatocellular carcinoma);05226(Gastric cancer);05…	K01064	NA	wingless-type MMTV integration site family, member 9A [Source:MGI Symbol;Acc:MGI:2446084]	protein_coding	0.0001	0.0001	0.0001	0.0001	0.0001	0.0001	0.0001	0.0001	0.0001	0.0388248	0.0001	0.0504123	0.0001	0.0001	0.0137916	0	0	0	0	0	0	0	0	0	12	0	14	0	0	4
ENSMUSG00000000127	chr17	63863062	64139463	+	Fer	ENSMUST00000233225;ENSMUST00000232945;ENSMUST00000233190;ENSMUST00000000129;ENSMUST00000038080	GO:0000166(nucleotide binding);GO:0000226(microtubule cytoskeleton organization);GO:0000278(mitotic cell cycle);GO:0000790(nuclear chromatin);GO:0001932(regulation of protein phosphorylation);GO:0003779(actin binding);GO:0004672(protein kinase activity);GO:0004713(protein tyrosine kinase activity);GO:0004715(non-membrane spanning protein tyrosine kinase activity);GO:0005154(epidermal growth facto…	04520(Adherens junction);04520(Adherens junction)	K08889	EC:2.7.10.2	fer (fms/fps related) protein kinase [Source:MGI Symbol;Acc:MGI:105917]	protein_coding	3.64732	4.07692	4.45631	4.13641	3.86767	4.05733	2.00931	3.57441	2.57211	2.03373	2.43865	2.18176	1.83424	2.54946	1.6623	1300	1428	1442	1478	1144	1501	760	1061	878	832	992	804	686	1033	639
ENSMUSG00000000131	chr7	126101715	126200501	-	Xpo6	ENSMUST00000168189;ENSMUST00000009344;ENSMUST00000166719;ENSMUST00000167315;ENSMUST00000170675;ENSMUST00000171861;ENSMUST00000168933;ENSMUST00000168564;ENSMUST00000165608;ENSMUST00000165660;ENSMUST00000166538;ENSMUST00000167268;ENSMUST00000166540;ENSMUST00000164741;ENSMUST00000168649;ENSMUST00000169059;ENSMUST00000167147;ENSMUST00000166368;ENSMUST00000163959;ENSMUST00000206784	GO:0005623(cell);GO:0005634(nucleus);GO:0005730(nucleolus);GO:0005737(cytoplasm);GO:0005829(cytosol);GO:0005886(plasma membrane);GO:0006611(protein export from nucleus);GO:0006886(intracellular protein transport);GO:0008536(Ran GTPase binding);GO:0008565(protein transporter activity);GO:0015031(protein transport);GO:0032991(protein-containing complex);GO:0032991(protein-containing complex)	NA	NA	NA	exportin 6 [Source:MGI Symbol;Acc:MGI:2429950]	protein_coding;nonsense_mediated_decay;retained_intron;processed_transcript	3.63459	3.74835	4.42013	4.46239	4.08615	4.20445	3.39102	3.03208	2.90496	3.16616	2.91603	3.04445	2.89258	3.68993	2.8322	4681	4748	5168	5762	4367	5622	4630	3254	3582	4681	4284	4044	3909	5402	3928
ENSMUSG00000000134	chrX	7762560	7775202	+	Tfe3	ENSMUST00000144715;ENSMUST00000132209;ENSMUST00000077680;ENSMUST00000079542;ENSMUST00000115679;ENSMUST00000137467;ENSMUST00000143680;ENSMUST00000115680;ENSMUST00000144900;ENSMUST00000115677;ENSMUST00000101695;ENSMUST00000115678;ENSMUST00000126694;ENSMUST00000133456	GO:0000978(RNA polymerase II proximal promoter sequence-specific DNA binding);GO:0001228(DNA-binding transcription activator activity, RNA polymerase II-specific);GO:0002250(adaptive immune response);GO:0002376(immune system process);GO:0003677(DNA binding);GO:0003700(DNA-binding transcription factor activity);GO:0005634(nucleus);GO:0005654(nucleoplasm);GO:0005667(transcription factor complex);GO…	04137(Mitophagy - animal);05202(Transcriptional misregulation in cancer);05211(Renal cell carcinoma);05211(Renal cell carcinoma)	K09105	NA	transcription factor E3 [Source:MGI Symbol;Acc:MGI:98511]	retained_intron;processed_transcript;protein_coding;nonsense_mediated_decay	12.2128	11.95	13.6302	12.0707	11.7262	13.2735	16.377	14.9263	15.8525	15.3955	15.5497	15.486	15.4626	15.5617	16.1512	8607	8278	8722	8530	6858	9715	12235	8759	10695	12451	12492	11249	11432	12464	12256
ENSMUSG00000000142	chr11	108920349	108950783	+	Axin2	ENSMUST00000052915;ENSMUST00000140821;ENSMUST00000152909;ENSMUST00000144511;ENSMUST00000106711;ENSMUST00000144130;ENSMUST00000139682	GO:0001756(somitogenesis);GO:0001934(positive regulation of protein phosphorylation);GO:0001957(intramembranous ossification);GO:0003139(secondary heart field specification);GO:0003413(chondrocyte differentiation involved in endochondral bone morphogenesis);GO:0005515(protein binding);GO:0005634(nucleus);GO:0005737(cytoplasm);GO:0005813(centrosome);GO:0008013(beta-catenin binding);GO:0008219(cell…	04310(Wnt signaling pathway);04390(Hippo signaling pathway);04550(Signaling pathways regulating pluripotency of stem cells);04934(Cushing syndrome);05165(Human papillomavirus infection);05200(Pathways in cancer);05210(Colorectal cancer);05213(Endometrial cancer);05217(Basal cell carcinoma);05224(Breast cancer);05225(Hepatocellular carcinoma);05226(Gastric cancer);05226(Gastric cancer)	K04385	NA	axin 2 [Source:MGI Symbol;Acc:MGI:1270862]	protein_coding;processed_transcript	0.0001	0.0001	0.0001	0.0001	0.0001	0.0001	0.0001	0.0001	0.0001	0.0001	0.0001	0.0001	0.0001	0.0001	0.0001	0	0	0	0	0	0	0	0	0	0	0	0	0	0	0
ENSMUSG00000000148	chr5	140705011	140719379	+	Brat1	ENSMUST00000041588;ENSMUST00000153440;ENSMUST00000110806;ENSMUST00000131905;ENSMUST00000124892;ENSMUST00000100505	GO:0001934(positive regulation of protein phosphorylation);GO:0005515(protein binding);GO:0005634(nucleus);GO:0005654(nucleoplasm);GO:0005737(cytoplasm);GO:0006006(glucose metabolic process);GO:0006915(apoptotic process);GO:0006974(cellular response to DNA damage stimulus);GO:0008283(cell population proliferation);GO:0010212(response to ionizing radiation);GO:0016477(cell migration);GO:0030307(po…	NA	K23112	NA	BRCA1-associated ATM activator 1 [Source:MGI Symbol;Acc:MGI:1891679]	protein_coding;nonsense_mediated_decay;retained_intron	1.0924	1.43034	1.30812	1.0209	1.00441	1.02876	1.24585	0.93001	1.41357	1.31163	1.08345	1.36452	1.11506	0.968918	1.06193	516	663	559	483	394	504	624	366	638	709	583	664	551	520	539
ENSMUSG00000000149	chr5	140758408	140830431	-	Gna12	ENSMUST00000000153;ENSMUST00000198447	GO:0000166(nucleotide binding);GO:0001664(G protein-coupled receptor binding);GO:0001701(in utero embryonic development);GO:0003924(GTPase activity);GO:0005525(GTP binding);GO:0005737(cytoplasm);GO:0005834(heterotrimeric G-protein complex);GO:0005886(plasma membrane);GO:0007165(signal transduction);GO:0007186(G protein-coupled receptor signaling pathway);GO:0007188(adenylate cyclase-modulating G …	04010(MAPK signaling pathway);04022(cGMP-PKG signaling pathway);04071(Sphingolipid signaling pathway);04072(Phospholipase D signaling pathway);04270(Vascular smooth muscle contraction);04730(Long-term depression);04810(Regulation of actin cytoskeleton);04928(Parathyroid hormone synthesis, secretion and action);05163(Human cytomegalovirus infection);05200(Pathways in cancer);05200(Pathways in canc…	K04346	NA	guanine nucleotide binding protein, alpha 12 [Source:MGI Symbol;Acc:MGI:95767]	protein_coding	9.07431	9.31387	8.82962	8.42256	7.60816	8.57879	4.99021	5.43294	5.10762	4.50288	5.83448	5.14632	4.59057	5.4804	4.93436	2358	2379	2083	2195	1641	2315	1375	1176	1271	1343	1729	1379	1252	1619	1381
ENSMUSG00000000154	chr7	143473736	143499334	+	Slc22a18	ENSMUST00000052348;ENSMUST00000150791;ENSMUST00000145943;ENSMUST00000141988;ENSMUST00000105917	GO:0005215(transporter activity);GO:0005635(nuclear envelope);GO:0005737(cytoplasm);GO:0006855(drug transmembrane transport);GO:0015238(drug transmembrane transporter activity);GO:0015893(drug transport);GO:0016020(membrane);GO:0016021(integral component of membrane);GO:0016324(apical plasma membrane);GO:0031625(ubiquitin protein ligase binding);GO:0055085(transmembrane transport);GO:0055085(tran…	NA	K08214	NA	solute carrier family 22 (organic cation transporter), member 18 [Source:MGI Symbol;Acc:MGI:1336884]	protein_coding;nonsense_mediated_decay	0.0801833	0.059208	0.0320483	0.0580389	0.278135	0.0001	0.0769843	0.0345761	0.0001	0.0001	0.0510424	0.0278885	0.0356439	0.0767984	0.0540455	11	8	4	8	31	0	11	4	0	0	8	4	5	12	8
ENSMUSG00000000157	chr16	96422288	96443619	-	Itgb2l	ENSMUST00000000161;ENSMUST00000131567;ENSMUST00000113773;ENSMUST00000131777;ENSMUST00000233827	GO:0001540(amyloid-beta binding);GO:0005178(integrin binding);GO:0005886(plasma membrane);GO:0005925(focal adhesion);GO:0006954(inflammatory response);GO:0007155(cell adhesion);GO:0007160(cell-matrix adhesion);GO:0007229(integrin-mediated signaling pathway);GO:0008305(integrin complex);GO:0009986(cell surface);GO:0016020(membrane);GO:0016021(integral component of membrane);GO:0016477(cell migrati…	04015(Rap1 signaling pathway);04145(Phagosome);04390(Hippo signaling pathway);04514(Cell adhesion molecules (CAMs));04610(Complement and coagulation cascades);04650(Natural killer cell mediated cytotoxicity);04670(Leukocyte transendothelial migration);04810(Regulation of actin cytoskeleton);05133(Pertussis);05134(Legionellosis);05140(Leishmaniasis);05144(Malaria);05146(Amoebiasis);05150(Staphyloc…	K06464	NA	integrin beta 2-like [Source:MGI Symbol;Acc:MGI:1277979]	protein_coding;nonsense_mediated_decay;retained_intron	0.0001	0.0001	0.0001	0.0001	0.0001	0.0001	0.0001	0.0001	0.0001	0.0001	0.0001	0.0001	0.0001	0.0001	0.0001	0	0	0	0	0	0	0	0	0	0	0	0	0	0	0
ENSMUSG00000000159	chr16	96361668	96422121	+	Igsf5	ENSMUST00000113794;ENSMUST00000000163;ENSMUST00000081093;ENSMUST00000139595;ENSMUST00000136292	GO:0016020(membrane);GO:0016021(integral component of membrane);GO:0016021(integral component of membrane)	04530(Tight junction);04530(Tight junction)	K06786	NA	immunoglobulin superfamily, member 5 [Source:MGI Symbol;Acc:MGI:1919308]	protein_coding;processed_transcript	0.0001	0.0001	0.0001	0.0001	0.0001	0.0001	0.0001	0.0001	0.0001	0.0001	0.0001	0.0001	0.0001	0.0001	0.0001	0	0	0	0	0	0	0	0	0	0	0	0	0	0	0
ENSMUSG00000000167	chr9	50617321	50625000	+	Pih1d2	ENSMUST00000000171;ENSMUST00000124029;ENSMUST00000151197;ENSMUST00000132187;ENSMUST00000155773;ENSMUST00000141366;ENSMUST00000125606	GO:0005737(cytoplasm);GO:0006364(rRNA processing);GO:0017160(Ral GTPase binding);GO:0097255(R2TP complex);GO:0097255(R2TP complex)	NA	NA	NA	PIH1 domain containing 2 [Source:MGI Symbol;Acc:MGI:1919864]	protein_coding;retained_intron;nonsense_mediated_decay	0.839763	0.809155	0.694807	0.651066	0.74655	0.556353	0.717081	0.520331	0.412997	0.945364	0.476607	0.715277	0.515763	0.550768	0.345865	181	173	137	142	134	125	164	95	85	234	118	159	117	137	81
ENSMUSG00000000168	chr9	50634633	50659780	-	Dlat	ENSMUST00000034567;ENSMUST00000126933;ENSMUST00000125919;ENSMUST00000132455;ENSMUST00000142275;ENSMUST00000155417	GO:0004742(dihydrolipoyllysine-residue acetyltransferase activity);GO:0005739(mitochondrion);GO:0005759(mitochondrial matrix);GO:0005967(mitochondrial pyruvate dehydrogenase complex);GO:0005975(carbohydrate metabolic process);GO:0006006(glucose metabolic process);GO:0006086(acetyl-CoA biosynthetic process from pyruvate);GO:0006090(pyruvate metabolic process);GO:0006099(tricarboxylic acid cycle);G…	00010(Glycolysis / Gluconeogenesis);00020(Citrate cycle (TCA cycle));00620(Pyruvate metabolism);00620(Pyruvate metabolism)	K00627	EC:2.3.1.12	dihydrolipoamide S-acetyltransferase (E2 component of pyruvate dehydrogenase complex) [Source:MGI Symbol;Acc:MGI:2385311]	protein_coding;retained_intron;processed_transcript	21.0033	22.2099	21.5192	21.7309	19.8587	23.0115	13.8908	15.5248	13.8123	14.1869	15.8693	14.33	13.4346	13.7536	14.3097	7808	8115	7264	8100	6126	8883	5476	4808	4916	6054	6727	5494	5242	5813	5730
ENSMUSG00000000171	chr9	50596357	50603812	-	Sdhd	ENSMUST00000000175	GO:0000104(succinate dehydrogenase activity);GO:0005739(mitochondrion);GO:0005740(mitochondrial envelope);GO:0005743(mitochondrial inner membrane);GO:0005749(mitochondrial respiratory chain complex II, succinate dehydrogenase complex (ubiquinone));GO:0006099(tricarboxylic acid cycle);GO:0006121(mitochondrial electron transport, succinate to ubiquinone);GO:0008177(succinate dehydrogenase (ubiquino…	00020(Citrate cycle (TCA cycle));00190(Oxidative phosphorylation);04714(Thermogenesis);04932(Non-alcoholic fatty liver disease (NAFLD));05010(Alzheimer disease);05012(Parkinson disease);05016(Huntington disease)	K00237	NA	succinate dehydrogenase complex, subunit D, integral membrane protein [Source:MGI Symbol;Acc:MGI:1914175]	protein_coding	153.132	142.221	139.93	136.25	144.04	130.35	97.1226	81.0083	83.6666	90.3501	93.0945	90.9861	88.9589	89.1092	94.7149	14336	13088	11895	12791	11191	12675	9641	6315	7499	9707	9938	8783	8740	9483	9549
ENSMUSG00000000182	chr6	127072902	127081408	+	Fgf23	ENSMUST00000000186	GO:0000165(MAPK cascade);GO:0005104(fibroblast growth factor receptor binding);GO:0005105(type 1 fibroblast growth factor receptor binding);GO:0005515(protein binding);GO:0005576(extracellular region);GO:0005615(extracellular space);GO:0005623(cell);GO:0006796(phosphate-containing compound metabolic process);GO:0008083(growth factor activity);GO:0008543(fibroblast growth factor receptor signaling…	04010(MAPK signaling pathway);04014(Ras signaling pathway);04015(Rap1 signaling pathway);04151(PI3K-Akt signaling pathway);04810(Regulation of actin cytoskeleton);04928(Parathyroid hormone synthesis, secretion and action);05200(Pathways in cancer);05218(Melanoma);05224(Breast cancer);05226(Gastric cancer)	K22428	NA	fibroblast growth factor 23 [Source:MGI Symbol;Acc:MGI:1891427]	protein_coding	0.0001	0.0001	0.0001	0.0001	0.0001	0.0001	0.0001	0.0001	0.0001	0.0001	0.0001	0.0001	0.0001	0.0001	0.0001	0	0	0	0	0	0	0	0	0	0	0	0	0	0	0
ENSMUSG00000000183	chr6	127015586	127028187	+	Fgf6	ENSMUST00000000187	GO:0001502(cartilage condensation);GO:0001525(angiogenesis);GO:0005104(fibroblast growth factor receptor binding);GO:0005576(extracellular region);GO:0005615(extracellular space);GO:0007275(multicellular organism development);GO:0008083(growth factor activity);GO:0008284(positive regulation of cell population proliferation);GO:0008543(fibroblast growth factor receptor signaling pathway);GO:001046…	04010(MAPK signaling pathway);04014(Ras signaling pathway);04015(Rap1 signaling pathway);04151(PI3K-Akt signaling pathway);04810(Regulation of actin cytoskeleton);05200(Pathways in cancer);05218(Melanoma);05224(Breast cancer);05226(Gastric cancer)	K04358	NA	fibroblast growth factor 6 [Source:MGI Symbol;Acc:MGI:95520]	protein_coding	0.0001	0.0001	0.0001	0.0001	0.0001	0.0001	0.0001	0.0001	0.0001	0.0001	0.027899	0.0001	0.0001	0.0001	0.0001	0	0	0	0	0	0	0	0	0	0	12	0	0	0	0
ENSMUSG00000000184	chr6	127125162	127152193	-	Ccnd2	ENSMUST00000000188;ENSMUST00000201564;ENSMUST00000201985;ENSMUST00000201902;ENSMUST00000202363;ENSMUST00000201066;ENSMUST00000201637;ENSMUST00000201857	GO:0000079(regulation of cyclin-dependent protein serine/threonine kinase activity);GO:0000082(G1/S transition of mitotic cell cycle);GO:0000278(mitotic cell cycle);GO:0000307(cyclin-dependent protein kinase holoenzyme complex);GO:0000785(chromatin);GO:0001934(positive regulation of protein phosphorylation);GO:0004672(protein kinase activity);GO:0005515(protein binding);GO:0005634(nucleus);GO:000…	04068(FoxO signaling pathway);04110(Cell cycle);04115(p53 signaling pathway);04151(PI3K-Akt signaling pathway);04218(Cellular senescence);04310(Wnt signaling pathway);04340(Hedgehog signaling pathway);04390(Hippo signaling pathway);04510(Focal adhesion);04630(Jak-STAT signaling pathway);04917(Prolactin signaling pathway);05162(Measles);05165(Human papillomavirus infection);05166(Human T-cell leuk…	K10151	NA	cyclin D2 [Source:MGI Symbol;Acc:MGI:88314]	protein_coding;processed_transcript;retained_intron	7.88845	8.60492	7.80956	8.13137	7.31247	7.78818	9.72859	12.5439	10.1133	10.1437	10.2732	11.1275	10.0482	11.2021	8.70811	5648	6055	5077	5836	4345	5789	7383	7478	6931	8334	8384	8213	7546	9115	6714
ENSMUSG00000000194	chr2	31152316	31218775	+	Gpr107	ENSMUST00000056433;ENSMUST00000153032;ENSMUST00000194084;ENSMUST00000172422;ENSMUST00000151991;ENSMUST00000127872;ENSMUST00000133207;ENSMUST00000146747;ENSMUST00000149622;ENSMUST00000147099;ENSMUST00000169333	GO:0005515(protein binding);GO:0005654(nucleoplasm);GO:0005769(early endosome);GO:0005794(Golgi apparatus);GO:0016020(membrane);GO:0016021(integral component of membrane);GO:0030136(clathrin-coated vesicle);GO:0032050(clathrin heavy chain binding);GO:0072583(clathrin-dependent endocytosis);GO:0072583(clathrin-dependent endocytosis)	NA	K22985	NA	G protein-coupled receptor 107 [Source:MGI Symbol;Acc:MGI:2139054]	protein_coding;retained_intron;processed_transcript	3.74138	3.83965	3.52805	3.68664	3.49359	3.47629	4.54239	4.96108	4.88487	4.50344	4.63873	4.8463	4.41565	4.94589	4.38394	3637	3669	3116	3593	2819	3512	4681	4015	4545	5022	5139	4857	4502	5464	4587
ENSMUSG00000000197	chr14	123276634	123627144	-	Nalcn	ENSMUST00000000201;ENSMUST00000228860;ENSMUST00000227818;ENSMUST00000227541;ENSMUST00000226617;ENSMUST00000228789;ENSMUST00000228766	GO:0005216(ion channel activity);GO:0005261(cation channel activity);GO:0006811(ion transport);GO:0016020(membrane);GO:0016021(integral component of membrane);GO:0034220(ion transmembrane transport);GO:0055085(transmembrane transport);GO:0098655(cation transmembrane transport);GO:0098655(cation transmembrane transport)	NA	K21863	NA	sodium leak channel, non-selective [Source:MGI Symbol;Acc:MGI:2444306]	protein_coding;processed_transcript;retained_intron	0.0001	0.0001	0.0001	0.0001	0.0001	0.0001	0.0001	0.00227188	0.0001	0.0001	0.0001	0.0001	0.0001	0.0001	0.0001	0	0	0	0	0	0	0	3	0	0	0	0	0	0	0
ENSMUSG00000000202	chr11	114791217	114795945	-	Btbd17	ENSMUST00000156053;ENSMUST00000000206;ENSMUST00000156192;ENSMUST00000141481;ENSMUST00000146853;ENSMUST00000141386;ENSMUST00000137965	GO:0003674(molecular_function);GO:0005515(protein binding);GO:0005575(cellular_component);GO:0005576(extracellular region);GO:0008150(biological_process);GO:0008150(biological_process)	NA	NA	NA	BTB (POZ) domain containing 17 [Source:MGI Symbol;Acc:MGI:1919264]	processed_transcript;protein_coding	0.0001	0.0001	0.0001	0.0001	0.0339396	0.0001	0.0585256	0.1063	0.0432143	0.0270369	0.0612244	0.0001	0.029568	0.0399252	0.0916784	0	0	0	0	7	0	16	22	11	8	17	0	8	12	24
ENSMUSG00000000204	chr11	83175186	83190216	+	Slfn4	ENSMUST00000000208;ENSMUST00000167596;ENSMUST00000215472	GO:0003674(molecular_function);GO:0005524(ATP binding);GO:0005575(cellular_component);GO:0009617(response to bacterium);GO:0009617(response to bacterium)	NA	NA	NA	schlafen 4 [Source:MGI Symbol;Acc:MGI:1329010]	protein_coding	21.5914	25.5094	22.269	23.0499	27.0884	23.6997	54.6218	61.8128	52.2442	53.6804	56.1055	56.2206	61.8727	69.3139	50.4259	6510	7560	6096	6969	6779	7422	17461	15518	15079	18573	19287	17477	19574	23755	16371
ENSMUSG00000000214	chr7	142892752	142931128	-	Th	ENSMUST00000000219;ENSMUST00000105929;ENSMUST00000124951;ENSMUST00000138482;ENSMUST00000123057;ENSMUST00000140344	GO:0001666(response to hypoxia);GO:0001963(synaptic transmission, dopaminergic);GO:0001975(response to amphetamine);GO:0004497(monooxygenase activity);GO:0004511(tyrosine 3-monooxygenase activity);GO:0005506(iron ion binding);GO:0005634(nucleus);GO:0005737(cytoplasm);GO:0005739(mitochondrion);GO:0005790(smooth endoplasmic reticulum);GO:0005829(cytosol);GO:0006585(dopamine biosynthetic process fro…	00350(Tyrosine metabolism);00790(Folate biosynthesis);04728(Dopaminergic synapse);04917(Prolactin signaling pathway);05012(Parkinson disease);05030(Cocaine addiction);05031(Amphetamine addiction);05034(Alcoholism);05034(Alcoholism)	NA	NA	tyrosine hydroxylase [Source:MGI Symbol;Acc:MGI:98735]	protein_coding;nonsense_mediated_decay	0.0001	0.0001	0.0001	0.0001	0.0001	0.0001	0.0001	0.0001	0.0001	0.0001	0.0001	0.0001	0.0001	0.0001	0.0001	0	0	0	0	0	0	0	0	0	0	0	0	0	0	0
ENSMUSG00000000215	chr7	142678656	142699510	-	Ins2	ENSMUST00000105931;ENSMUST00000105934;ENSMUST00000210288;ENSMUST00000105930;ENSMUST00000105933;ENSMUST00000000220;ENSMUST00000105932;ENSMUST00000125933;ENSMUST00000162317	GO:0000122(negative regulation of transcription by RNA polymerase II);GO:0000187(activation of MAPK activity);GO:0002020(protease binding);GO:0002674(negative regulation of acute inflammatory response);GO:0005158(insulin receptor binding);GO:0005159(insulin-like growth factor receptor binding);GO:0005179(hormone activity);GO:0005576(extracellular region);GO:0005615(extracellular space);GO:0005634…	04010(MAPK signaling pathway);04014(Ras signaling pathway);04015(Rap1 signaling pathway);04022(cGMP-PKG signaling pathway);04066(HIF-1 signaling pathway);04068(FoxO signaling pathway);04072(Phospholipase D signaling pathway);04114(Oocyte meiosis);04140(Autophagy - animal);04150(mTOR signaling pathway);04151(PI3K-Akt signaling pathway);04152(AMPK signaling pathway);04211(Longevity regulating pathw…	K04526	NA	insulin II [Source:MGI Symbol;Acc:MGI:96573]	protein_coding	0.0001	0.0001	0.0001	0.0001	0.0001	0.0001	0.0001	0.0001	0.0001	0.0001	0.0001	0.0001	0.0001	0.0001	0.0001	0	0	0	0	0	0	0	0	0	0	0	0	0	0	0
ENSMUSG00000000216	chr7	121734479	121768475	+	Scnn1g	ENSMUST00000000221	GO:0005216(ion channel activity);GO:0005272(sodium channel activity);GO:0005654(nucleoplasm);GO:0005886(plasma membrane);GO:0005887(integral component of plasma membrane);GO:0006811(ion transport);GO:0006814(sodium ion transport);GO:0009897(external side of plasma membrane);GO:0009986(cell surface);GO:0015280(ligand-gated sodium channel activity);GO:0016020(membrane);GO:0016021(integral component…	04742(Taste transduction);04960(Aldosterone-regulated sodium reabsorption)	K04827	NA	sodium channel, nonvoltage-gated 1 gamma [Source:MGI Symbol;Acc:MGI:104695]	protein_coding	0.0001	0.0001	0.0001	0.0001	0.0001	0.0001	0.0001	0.0001	0.0001	0.0001	0.0001	0.0001	0.0001	0.0001	0.0001	0	0	0	0	0	0	0	0	0	0	0	0	0	0	0
ENSMUSG00000000223	chrX	134404551	134456573	+	Drp2	ENSMUST00000113228;ENSMUST00000153424;ENSMUST00000113224;ENSMUST00000113226;ENSMUST00000142146;ENSMUST00000000228	GO:0005515(protein binding);GO:0005886(plasma membrane);GO:0007417(central nervous system development);GO:0008270(zinc ion binding);GO:0014069(postsynaptic density);GO:0016020(membrane);GO:0030054(cell junction);GO:0030425(dendrite);GO:0042995(cell projection);GO:0043204(perikaryon);GO:0045202(synapse);GO:0045211(postsynaptic membrane);GO:0046872(metal ion binding);GO:0050808(synapse organization…	NA	NA	NA	dystrophin related protein 2 [Source:MGI Symbol;Acc:MGI:107432]	protein_coding;processed_transcript;retained_intron	0.0353264	0.0933973	0.0870315	0.046096	0.0403599	0.0491617	0.0001	0.0069423	0.0001	0.00741279	0.0001	0.0112118	0.0001	0.0150391	0.00536814	24	60	52	31	22	34	0	4	0	6	0	8	0	12	4
ENSMUSG00000000244	chr7	143005046	143019644	+	Tspan32	ENSMUST00000009396;ENSMUST00000141186;ENSMUST00000207211;ENSMUST00000075172;ENSMUST00000145212;ENSMUST00000105923;ENSMUST00000082008;ENSMUST00000207449;ENSMUST00000105924;ENSMUST00000105925;ENSMUST00000143512;ENSMUST00000154264	GO:0003674(molecular_function);GO:0005887(integral component of plasma membrane);GO:0007010(cytoskeleton organization);GO:0007166(cell surface receptor signaling pathway);GO:0007229(integrin-mediated signaling pathway);GO:0007596(blood coagulation);GO:0007599(hemostasis);GO:0008285(negative regulation of cell population proliferation);GO:0009986(cell surface);GO:0016020(membrane);GO:0016021(integ…	NA	K17359	NA	tetraspanin 32 [Source:MGI Symbol;Acc:MGI:1350360]	protein_coding;retained_intron;nonsense_mediated_decay	0.0266698	0.0612623	0.00873396	0.0310464	0.0457492	0.0190895	0.0246265	0.00952438	0.0261992	0.00691123	0.0277478	0.0264667	0.026453	0.0608366	0.0360923	13	30	4	15	19	10	13	4	13	4	16	14	14	33	19
ENSMUSG00000000247	chr2	38339281	38369733	+	Lhx2	ENSMUST00000143783;ENSMUST00000149664;ENSMUST00000133661;ENSMUST00000000253;ENSMUST00000176229;ENSMUST00000155964;ENSMUST00000175896	GO:0000977(RNA polymerase II regulatory region sequence-specific DNA binding);GO:0000978(RNA polymerase II proximal promoter sequence-specific DNA binding);GO:0000981(DNA-binding transcription factor activity, RNA polymerase II-specific);GO:0001228(DNA-binding transcription activator activity, RNA polymerase II-specific);GO:0001843(neural tube closure);GO:0001942(hair follicle development);GO:000…	NA	K09373	NA	LIM homeobox protein 2 [Source:MGI Symbol;Acc:MGI:96785]	protein_coding;retained_intron;nonsense_mediated_decay	0.0001	0.0001	0.0001	0.0001	0.0001	0.0001	0.0001	0.0001	0.0289747	0.0001	0.0001	0.0001	0.0001	0.0001	0.0001	0	0	0	0	0	0	0	0	10	0	0	0	0	0	0
ENSMUSG00000000248	chr6	128934381	128984707	+	Clec2g	ENSMUST00000000254;ENSMUST00000146925;ENSMUST00000203405;ENSMUST00000142388;ENSMUST00000204259;ENSMUST00000075789	GO:0005615(extracellular space);GO:0005886(plasma membrane);GO:0016020(membrane);GO:0016021(integral component of membrane);GO:0030246(carbohydrate binding);GO:0045671(negative regulation of osteoclast differentiation);GO:0046703(natural killer cell lectin-like receptor binding);GO:0046703(natural killer cell lectin-like receptor binding)	NA	NA	NA	C-type lectin domain family 2, member g [Source:MGI Symbol;Acc:MGI:1918059]	protein_coding;retained_intron	0.0320562	0.0353333	0.00915817	0.0001	0.161716	0.0001	0.0163785	0.0001	0.0001	0.0001	0.0001	0.0170931	0.0194823	0.0001	0.031185	7	8	2	0	30	0	4	0	0	0	0	4	5	0	8
ENSMUSG00000000253	chr13	45507444	45553800	+	Gmpr	ENSMUST00000000260;ENSMUST00000128873;ENSMUST00000129176;ENSMUST00000222227	GO:0003824(catalytic activity);GO:0003920(GMP reductase activity);GO:0006144(purine nucleobase metabolic process);GO:0006163(purine nucleotide metabolic process);GO:0009117(nucleotide metabolic process);GO:0015951(purine ribonucleotide interconversion);GO:0016491(oxidoreductase activity);GO:0046872(metal ion binding);GO:0055114(oxidation-reduction process);GO:1902560(GMP reductase complex);GO:190…	00230(Purine metabolism);00230(Purine metabolism)	K00364	EC:1.7.1.7	guanosine monophosphate reductase [Source:MGI Symbol;Acc:MGI:1913605]	protein_coding;retained_intron;processed_transcript	8.99063	6.84111	8.02477	7.34367	5.98282	6.04649	8.57982	6.29869	9.59494	8.18713	7.04678	8.09224	9.15214	7.24586	9.28009	1590	1189	1288	1302	879	1111	1609	928	1624	1661	1421	1476	1698	1457	1768
ENSMUSG00000000263	chr11	55514238	55608198	-	Glra1	ENSMUST00000108853;ENSMUST00000075603;ENSMUST00000102716	GO:0001508(action potential);GO:0001964(startle response);GO:0002087(regulation of respiratory gaseous exchange by neurological system process);GO:0004888(transmembrane signaling receptor activity);GO:0005216(ion channel activity);GO:0005230(extracellular ligand-gated ion channel activity);GO:0005254(chloride channel activity);GO:0005783(endoplasmic reticulum);GO:0005886(plasma membrane);GO:00058…	04080(Neuroactive ligand-receptor interaction);04080(Neuroactive ligand-receptor interaction)	K05193	NA	glycine receptor, alpha 1 subunit [Source:MGI Symbol;Acc:MGI:95747]	protein_coding	0.0001	0.0001	0.0001	0.0001	0.0001	0.0141093	0.0001	0.0001	0.0001	0.0001	0.0001	0.0001	0.0001	0.0001	0.0001	0	0	0	0	0	3	0	0	0	0	0	0	0	0	0
ENSMUSG00000000266	chrX	140664599	140767715	+	Mid2	ENSMUST00000128809;ENSMUST00000112990;ENSMUST00000112988;ENSMUST00000112993;ENSMUST00000140144	GO:0005515(protein binding);GO:0005622(intracellular);GO:0005874(microtubule);GO:0008017(microtubule binding);GO:0008270(zinc ion binding);GO:0010508(positive regulation of autophagy);GO:0032897(negative regulation of viral transcription);GO:0035372(protein localization to microtubule);GO:0042803(protein homodimerization activity);GO:0043123(positive regulation of I-kappaB kinase/NF-kappaB signal…	NA	K10647	EC:2.3.2.27	midline 2 [Source:MGI Symbol;Acc:MGI:1344333]	protein_coding;retained_intron	3.52907	3.91007	3.882	3.77629	3.28905	3.71432	4.44516	4.47179	4.1161	4.49184	4.07687	4.4275	4.92691	4.3842	3.94811	2180	2374	2178	2339	1686	2383	2911	2300	2434	3183	2870	2819	3193	3077	2625
ENSMUSG00000000275	chr11	88999376	89020293	+	Trim25	ENSMUST00000100627;ENSMUST00000000284;ENSMUST00000107896	GO:0002376(immune system process);GO:0005515(protein binding);GO:0005654(nucleoplasm);GO:0005737(cytoplasm);GO:0005829(cytosol);GO:0006511(ubiquitin-dependent protein catabolic process);GO:0006513(protein monoubiquitination);GO:0016567(protein ubiquitination);GO:0016604(nuclear body);GO:0016740(transferase activity);GO:0016874(ligase activity);GO:0030433(ubiquitin-dependent ERAD pathway);GO:00332…	04064(NF-kappa B signaling pathway);04622(RIG-I-like receptor signaling pathway);05164(Influenza A);05164(Influenza A)	K10652	EC:2.3.2.27	tripartite motif-containing 25 [Source:MGI Symbol;Acc:MGI:102749]	protein_coding	11.7069	13.0532	22.0278	10.4203	11.8193	19.3726	27.2111	16.4053	13.8827	13.4115	13.9948	29.8869	31.5812	15.1355	11.5907	5123	5616	8753	4573	4294	8806	12626	5978	5817	6736	6983	13486	14503	7530	5462
ENSMUSG00000000276	chr11	89035179	89066850	-	Dgke	ENSMUST00000107894;ENSMUST00000000285;ENSMUST00000152772	GO:0000166(nucleotide binding);GO:0003951(NAD+ kinase activity);GO:0004143(diacylglycerol kinase activity);GO:0005524(ATP binding);GO:0005634(nucleus);GO:0005737(cytoplasm);GO:0005829(cytosol);GO:0007165(signal transduction);GO:0007205(protein kinase C-activating G protein-coupled receptor signaling pathway);GO:0016020(membrane);GO:0016021(integral component of membrane);GO:0016301(kinase activit…	00561(Glycerolipid metabolism);00564(Glycerophospholipid metabolism);04070(Phosphatidylinositol signaling system);04072(Phospholipase D signaling pathway);05231(Choline metabolism in cancer);05231(Choline metabolism in cancer)	K00901	EC:2.7.1.107	diacylglycerol kinase, epsilon [Source:MGI Symbol;Acc:MGI:1889276]	protein_coding;nonsense_mediated_decay	1.35308	1.44141	1.34065	1.62258	1.16647	1.37204	1.52192	1.26694	1.55655	1.49917	1.41204	1.3476	1.28156	1.48343	1.30109	865	905	778	1039	619	910	1030	675	951	1099	1028	887	859	1077	895
ENSMUSG00000000278	chr11	88924020	88955465	-	Scpep1	ENSMUST00000000287	GO:0004180(carboxypeptidase activity);GO:0004185(serine-type carboxypeptidase activity);GO:0005576(extracellular region);GO:0005829(cytosol);GO:0006508(proteolysis);GO:0008233(peptidase activity);GO:0016787(hydrolase activity);GO:0042573(retinoic acid metabolic process);GO:0045776(negative regulation of blood pressure);GO:0051603(proteolysis involved in cellular protein catabolic process);GO:0097…	NA	K09646	EC:3.4.16.-	serine carboxypeptidase 1 [Source:MGI Symbol;Acc:MGI:1921867]	protein_coding	34.8312	34.947	33.9726	34.3694	32.8752	32.6907	114.7	133.977	134.422	115.998	125.997	110.889	107.702	118.063	113.358	5555	5479	4920	5497	4352	5415	19395	17792	20522	21230	22912	18235	18024	21404	19468
ENSMUSG00000000282	chr11	74830920	74845725	+	Mnt	ENSMUST00000000291;ENSMUST00000133217;ENSMUST00000132150	GO:0000122(negative regulation of transcription by RNA polymerase II);GO:0000977(RNA polymerase II regulatory region sequence-specific DNA binding);GO:0001227(DNA-binding transcription repressor activity, RNA polymerase II-specific);GO:0003677(DNA binding);GO:0003682(chromatin binding);GO:0003700(DNA-binding transcription factor activity);GO:0005515(protein binding);GO:0005634(nucleus);GO:0005654…	NA	K09115	NA	max binding protein [Source:MGI Symbol;Acc:MGI:109150]	protein_coding;retained_intron	6.31773	6.39538	6.8986	7.51394	6.04853	6.02761	12.3468	13.4838	11.1899	10.9405	11.9838	10.9793	10.7497	13.2273	10.7323	2224	2213	2206	2652	1767	2204	4607	3952	3770	4419	4809	3985	3970	5292	4068
ENSMUSG00000000290	chr10	77530252	77565686	+	Itgb2	ENSMUST00000000299;ENSMUST00000131023;ENSMUST00000130059;ENSMUST00000156644;ENSMUST00000153541	GO:0002523(leukocyte migration involved in inflammatory response);GO:0005886(plasma membrane);GO:0007155(cell adhesion);GO:0007159(leukocyte cell-cell adhesion);GO:0007160(cell-matrix adhesion);GO:0007229(integrin-mediated signaling pathway);GO:0007568(aging);GO:0008305(integrin complex);GO:0009986(cell surface);GO:0016020(membrane);GO:0016021(integral component of membrane);GO:0030101(natural ki…	04015(Rap1 signaling pathway);04145(Phagosome);04390(Hippo signaling pathway);04514(Cell adhesion molecules (CAMs));04610(Complement and coagulation cascades);04650(Natural killer cell mediated cytotoxicity);04670(Leukocyte transendothelial migration);04810(Regulation of actin cytoskeleton);05133(Pertussis);05134(Legionellosis);05140(Leishmaniasis);05144(Malaria);05146(Amoebiasis);05150(Staphyloc…	K06464	NA	integrin beta 2 [Source:MGI Symbol;Acc:MGI:96611]	protein_coding;nonsense_mediated_decay	122.045	126.668	140.573	120.246	126.467	128.981	197.038	193.415	200.448	202.093	206.306	199.652	202.723	217.044	220.559	28327	28902	29627	27989	24362	31096	48492	37383	44540	53832	54603	47784	49377	57269	55129
ENSMUSG00000000295	chr10	31313383	31328204	+	Hddc2	ENSMUST00000000304;ENSMUST00000162076;ENSMUST00000160447;ENSMUST00000159194;ENSMUST00000159659	GO:0002953(5'-deoxynucleotidase activity);GO:0003674(molecular_function);GO:0005739(mitochondrion);GO:0006226(dUMP biosynthetic process);GO:0010139(pyrimidine deoxyribonucleotide salvage);GO:0016311(dephosphorylation);GO:0016311(dephosphorylation)	NA	K07023	NA	HD domain containing 2 [Source:MGI Symbol;Acc:MGI:1916942]	protein_coding;retained_intron;nonsense_mediated_decay	4.67356	5.14851	4.45127	5.1759	5.23781	4.86809	1.14802	1.6357	1.1769	1.47431	1.54893	0.964712	0.721043	1.26595	0.930058	1249	1352	1081	1387	1162	1352	327	365	302	453	474	268	203	386	269
ENSMUSG00000000296	chr10	31332376	31445958	-	Tpd52l1	ENSMUST00000000305;ENSMUST00000214644;ENSMUST00000215515;ENSMUST00000213528;ENSMUST00000213639	GO:0000086(G2/M transition of mitotic cell cycle);GO:0005737(cytoplasm);GO:0005769(early endosome);GO:0042802(identical protein binding);GO:0042803(protein homodimerization activity);GO:0043406(positive regulation of MAP kinase activity);GO:0046330(positive regulation of JNK cascade);GO:0046982(protein heterodimerization activity);GO:0048471(perinuclear region of cytoplasm);GO:2001235(positive re…	NA	NA	NA	tumor protein D52-like 1 [Source:MGI Symbol;Acc:MGI:1298386]	protein_coding	0.0001	0.0001	0.082313	0.0001	0.0001	0.0001	0.0001	0.0001	0.0001	0.0001	0.0001	0.0001	0.0001	0.0001	0.0339645	0	0	8	0	0	0	0	0	0	0	0	0	0	0	4
ENSMUSG00000000301	chr11	59970614	60046485	-	Pemt	ENSMUST00000150954;ENSMUST00000102692;ENSMUST00000000310;ENSMUST00000102693;ENSMUST00000136660;ENSMUST00000147422;ENSMUST00000148512;ENSMUST00000143646;ENSMUST00000146461;ENSMUST00000133028	GO:0000773(phosphatidyl-N-methylethanolamine N-methyltransferase activity);GO:0001835(blastocyst hatching);GO:0004608(phosphatidylethanolamine N-methyltransferase activity);GO:0005739(mitochondrion);GO:0005740(mitochondrial envelope);GO:0005783(endoplasmic reticulum);GO:0005789(endoplasmic reticulum membrane);GO:0006629(lipid metabolic process);GO:0006650(glycerophospholipid metabolic process);GO…	00564(Glycerophospholipid metabolism);00564(Glycerophospholipid metabolism)	K00551	2.1.1.71;EC:2.1.1.17	phosphatidylethanolamine N-methyltransferase [Source:MGI Symbol;Acc:MGI:104535]	processed_transcript;protein_coding	1.44411	1.22987	2.06754	1.55607	1.61012	1.41282	1.45129	1.49681	1.04346	1.28044	1.65527	1.36165	1.08259	1.53624	1.29563	234	196	303	253	215	238	249	202	162	237	304	228	184	282	226
ENSMUSG00000000303	chr8	106603351	106670246	+	Cdh1	ENSMUST00000000312;ENSMUST00000167688;ENSMUST00000136580	GO:0005509(calcium ion binding);GO:0005737(cytoplasm);GO:0005802(trans-Golgi network);GO:0005886(plasma membrane);GO:0005913(cell-cell adherens junction);GO:0007155(cell adhesion);GO:0007156(homophilic cell adhesion via plasma membrane adhesion molecules);GO:0007416(synapse assembly);GO:0008013(beta-catenin binding);GO:0009636(response to toxic substance);GO:0009898(cytoplasmic side of plasma mem…	04015(Rap1 signaling pathway);04371(Apelin signaling pathway);04390(Hippo signaling pathway);04514(Cell adhesion molecules (CAMs));04520(Adherens junction);05100(Bacterial invasion of epithelial cells);05200(Pathways in cancer);05213(Endometrial cancer);05216(Thyroid cancer);05218(Melanoma);05219(Bladder cancer);05226(Gastric cancer);05226(Gastric cancer)	K05689	NA	cadherin 1 [Source:MGI Symbol;Acc:MGI:88354]	protein_coding;processed_transcript	0.0108096	0.0001	0.0001	0.0001	0.0001	0.0001	0.0939937	0.248087	0.316147	0.264203	0.125556	0.325348	0.261834	0.186265	0.412086	4	0	0	0	0	0	35	72	106	106	50	117	96	74	155
ENSMUSG00000000305	chr2	179442431	179899373	+	Cdh4	ENSMUST00000000314;ENSMUST00000108911;ENSMUST00000124708;ENSMUST00000136411;ENSMUST00000129659;ENSMUST00000098996	GO:0000902(cell morphogenesis);GO:0005509(calcium ion binding);GO:0005886(plasma membrane);GO:0005887(integral component of plasma membrane);GO:0005913(cell-cell adherens junction);GO:0007043(cell-cell junction assembly);GO:0007155(cell adhesion);GO:0007156(homophilic cell adhesion via plasma membrane adhesion molecules);GO:0007157(heterophilic cell-cell adhesion via plasma membrane cell adhesion…	04514(Cell adhesion molecules (CAMs));04514(Cell adhesion molecules (CAMs))	K06797	NA	cadherin 4 [Source:MGI Symbol;Acc:MGI:99218]	protein_coding;processed_transcript;retained_intron	0.0001	0.0001	0.0001	0.0001	0.0001	0.0001	0.00642585	0.0001	0.0001	0.0001	0.0001	0.0001	0.0001	0.0001	0.0001	0	0	0	0	0	0	4	0	0	0	0	0	0	0	0
ENSMUSG00000000308	chr2	121357714	121363737	+	Ckmt1	ENSMUST00000125812;ENSMUST00000078222;ENSMUST00000125221;ENSMUST00000150271;ENSMUST00000000317;ENSMUST00000126130;ENSMUST00000145380;ENSMUST00000129130;ENSMUST00000128612;ENSMUST00000153040	GO:0000166(nucleotide binding);GO:0003824(catalytic activity);GO:0004111(creatine kinase activity);GO:0005515(protein binding);GO:0005524(ATP binding);GO:0005739(mitochondrion);GO:0005743(mitochondrial inner membrane);GO:0016020(membrane);GO:0016301(kinase activity);GO:0016310(phosphorylation);GO:0016740(transferase activity);GO:0016772(transferase activity, transferring phosphorus-containing gro…	00330(Arginine and proline metabolism);00330(Arginine and proline metabolism)	K00933	EC:2.7.3.2	creatine kinase, mitochondrial 1, ubiquitous [Source:MGI Symbol;Acc:MGI:99441]	protein_coding;nonsense_mediated_decay;retained_intron	0.0001	0.0001	0.0001	0.0001	0.0001	0.0001	0.0001	0.0001	0.0001	0.0001	0.0001	0.0001	0.0001	0.0001	0.0001	0	0	0	0	0	0	0	0	0	0	0	0	0	0	0
ENSMUSG00000000317	chr11	70224128	70229739	-	Bcl6b	ENSMUST00000000326;ENSMUST00000153449;ENSMUST00000140542	GO:0000122(negative regulation of transcription by RNA polymerase II);GO:0000977(RNA polymerase II regulatory region sequence-specific DNA binding);GO:0001227(DNA-binding transcription repressor activity, RNA polymerase II-specific);GO:0003676(nucleic acid binding);GO:0003677(DNA binding);GO:0005515(protein binding);GO:0005634(nucleus);GO:0046872(metal ion binding);GO:0046872(metal ion binding)	NA	K22648	NA	B cell CLL/lymphoma 6, member B [Source:MGI Symbol;Acc:MGI:1278332]	protein_coding;retained_intron	0.0132947	0.0267606	0.0142777	0.0504438	0.0972511	0.0477567	0.00741624	0.0001	0.0001	0.0231692	0.0001	0.0386787	0.0251586	0.0001	0.0001	4	8	4	15	23	15	3	0	0	8	0	12	8	0	0
ENSMUSG00000000318	chr11	70156197	70170834	+	Clec10a	ENSMUST00000144935;ENSMUST00000102571;ENSMUST00000178945;ENSMUST00000000327;ENSMUST00000178567;ENSMUST00000152635;ENSMUST00000150966;ENSMUST00000143298;ENSMUST00000180106;ENSMUST00000153959	GO:0002248(connective tissue replacement involved in inflammatory response wound healing);GO:0016020(membrane);GO:0016021(integral component of membrane);GO:0030246(carbohydrate binding);GO:0030246(carbohydrate binding)	NA	K06721	NA	C-type lectin domain family 10, member A [Source:MGI Symbol;Acc:MGI:96975]	protein_coding;processed_transcript;retained_intron	0.0001	0.0001	0.0001	0.0001	0.0001	0.0985203	0.0001	0.0001	0.0001	0.0001	0.0001	0.0001	0.0001	0.0001	0.0158373	0	0	0	0	0	23	0	0	0	0	0	0	0	0	4
ENSMUSG00000000320	chr11	70241457	70255353	-	Alox12	ENSMUST00000000329;ENSMUST00000108574	GO:0004052(arachidonate 12-lipoxygenase activity);GO:0005506(iron ion binding);GO:0005515(protein binding);GO:0005737(cytoplasm);GO:0005829(cytosol);GO:0006629(lipid metabolic process);GO:0006631(fatty acid metabolic process);GO:0007568(aging);GO:0010628(positive regulation of gene expression);GO:0010656(negative regulation of muscle cell apoptotic process);GO:0010942(positive regulation of cell …	00590(Arachidonic acid metabolism);01523(Antifolate resistance);04726(Serotonergic synapse);04750(Inflammatory mediator regulation of TRP channels);04750(Inflammatory mediator regulation of TRP channels)	NA	NA	arachidonate 12-lipoxygenase [Source:MGI Symbol;Acc:MGI:87998]	protein_coding	0.0121039	0.0001	0.0001	0.0001	0.0261583	0.0001	0.0001	0.00918299	0.0001	0.0001	0.0001	0.0001	0.00539886	0.0001	0.0001	4	0	0	0	7	0	0	3	0	0	0	0	2	0	0
ENSMUSG00000000325	chr16	18348182	18407076	+	Arvcf	ENSMUST00000115614;ENSMUST00000090103;ENSMUST00000115612;ENSMUST00000115613;ENSMUST00000231791;ENSMUST00000115610;ENSMUST00000150253;ENSMUST00000232025;ENSMUST00000155548;ENSMUST00000126183;ENSMUST00000150484;ENSMUST00000152132;ENSMUST00000232241	GO:0005515(protein binding);GO:0005634(nucleus);GO:0005737(cytoplasm);GO:0005886(plasma membrane);GO:0005911(cell-cell junction);GO:0005913(cell-cell adherens junction);GO:0007043(cell-cell junction assembly);GO:0007155(cell adhesion);GO:0007275(multicellular organism development);GO:0016339(calcium-dependent cell-cell adhesion via plasma membrane cell adhesion molecules);GO:0045296(cadherin bind…	NA	NA	NA	armadillo repeat gene deleted in velocardiofacial syndrome [Source:MGI Symbol;Acc:MGI:109620]	protein_coding;retained_intron;processed_transcript	0.0998983	0.0817816	0.0491086	0.0990099	0.0668228	0.0917569	0.0308305	0.0955143	0.0662207	0.0441486	0.0249585	0.0834586	0.0496302	0.0991065	0.0330644	52	42	24	51	29	49	17	42	33	26	15	44	27	58	19
ENSMUSG00000000326	chr16	18406886	18426852	-	Comt	ENSMUST00000165430;ENSMUST00000115609;ENSMUST00000000335;ENSMUST00000147720	GO:0000287(magnesium ion binding);GO:0005737(cytoplasm);GO:0005739(mitochondrion);GO:0005829(cytosol);GO:0005886(plasma membrane);GO:0006584(catecholamine metabolic process);GO:0007565(female pregnancy);GO:0007612(learning);GO:0007614(short-term memory);GO:0008168(methyltransferase activity);GO:0008171(O-methyltransferase activity);GO:0008210(estrogen metabolic process);GO:0014070(response to org…	00140(Steroid hormone biosynthesis);00350(Tyrosine metabolism);04728(Dopaminergic synapse);04728(Dopaminergic synapse)	K00545	EC:2.1.1.6	catechol-O-methyltransferase [Source:MGI Symbol;Acc:MGI:88470]	protein_coding	14.2662	15.2704	15.3725	12.6828	14.5857	13.5234	14.7579	12.3827	12.086	13.8082	12.9859	11.9966	12.3358	13.7452	11.886	2748	2891	2689	2450	2332	2706	3015	1986	2229	3053	2853	2384	2494	3010	2466
ENSMUSG00000000339	chr3	116488963	116508208	-	Rtca	ENSMUST00000000348;ENSMUST00000124486;ENSMUST00000140677;ENSMUST00000153005;ENSMUST00000143425	GO:0000166(nucleotide binding);GO:0003824(catalytic activity);GO:0003963(RNA-3'-phosphate cyclase activity);GO:0005524(ATP binding);GO:0005634(nucleus);GO:0005654(nucleoplasm);GO:0006396(RNA processing);GO:0016874(ligase activity);GO:0016874(ligase activity)	NA	K01974	EC:6.5.1.4	RNA 3'-terminal phosphate cyclase [Source:MGI Symbol;Acc:MGI:1913618]	protein_coding;retained_intron;nonsense_mediated_decay	25.2331	23.0128	26.3477	24.7738	26.1975	26.8554	10.5665	10.5937	10.5875	10.6067	13.1344	10.891	13.1757	13.4267	12.1136	3610	3236	3423	3553	3110	3989	1603	1263	1451	1742	2143	1607	1978	2185	1866
ENSMUSG00000000340	chr3	116513070	116549981	+	Dbt	ENSMUST00000000349;ENSMUST00000197201;ENSMUST00000199614;ENSMUST00000196376	GO:0005737(cytoplasm);GO:0005739(mitochondrion);GO:0005759(mitochondrial matrix);GO:0016407(acetyltransferase activity);GO:0016740(transferase activity);GO:0016746(transferase activity, transferring acyl groups);GO:0031405(lipoic acid binding);GO:0031625(ubiquitin protein ligase binding);GO:0042645(mitochondrial nucleoid);GO:0043754(dihydrolipoyllysine-residue (2-methylpropanoyl)transferase activ…	00280(Valine, leucine and isoleucine degradation);00640(Propanoate metabolism);00640(Propanoate metabolism)	K09699	EC:2.3.1.168	dihydrolipoamide branched chain transacylase E2 [Source:MGI Symbol;Acc:MGI:105386]	protein_coding;nonsense_mediated_decay;retained_intron	11.623	13.3034	12.6911	11.7363	12.9752	11.5353	17.5387	19.1356	18.9048	17.4881	16.7903	15.9527	18.0966	16.8835	15.5476	2961	3331	2935	2998	2742	3052	4736	4059	4610	5111	4877	4191	4836	4888	4265
ENSMUSG00000000346	chr15	100615349	100620761	+	Dazap2	ENSMUST00000000356;ENSMUST00000230661;ENSMUST00000229424;ENSMUST00000230384	GO:0005515(protein binding);GO:0005634(nucleus);GO:0005667(transcription factor complex);GO:0005737(cytoplasm);GO:0016607(nuclear speck);GO:0030971(receptor tyrosine kinase binding);GO:0031435(mitogen-activated protein kinase kinase kinase binding);GO:0032991(protein-containing complex);GO:0042802(identical protein binding);GO:0043539(protein serine/threonine kinase activator activity);GO:0050699…	NA	NA	NA	DAZ associated protein 2 [Source:MGI Symbol;Acc:MGI:1344344]	protein_coding;processed_transcript	109.988	111.262	114.588	109.453	116.019	115.433	135.911	134.548	133.273	137.198	142.831	132.48	135.407	140.356	144.735	24257	24123	22949	24208	21237	26443	31783	24710	28139	34726	35921	30128	31338	35189	34375
ENSMUSG00000000355	chrX	38600578	38613426	+	Mcts1	ENSMUST00000140204;ENSMUST00000000365;ENSMUST00000134573;ENSMUST00000133128;ENSMUST00000148938	GO:0001731(formation of translation preinitiation complex);GO:0002188(translation reinitiation);GO:0003723(RNA binding);GO:0003743(translation initiation factor activity);GO:0005737(cytoplasm);GO:0005829(cytosol);GO:0005886(plasma membrane);GO:0006412(translation);GO:0006413(translational initiation);GO:0006974(cellular response to DNA damage stimulus);GO:0007049(cell cycle);GO:0022627(cytosolic …	NA	K07575	NA	malignant T cell amplified sequence 1 [Source:MGI Symbol;Acc:MGI:1916245]	processed_transcript;protein_coding	29.2975	27.8612	25.7589	30.303	28.3218	28.0917	29.1929	23.5415	27.9489	26.5916	28.3795	24.9036	26.7707	27.5127	28.063	3502	3275	2797	3633	2811	3489	3700	2344	3198	3648	3868	3071	3358	3738	3613
ENSMUSG00000000359	chr2	152626951	152635194	+	Rem1	ENSMUST00000000369;ENSMUST00000150913;ENSMUST00000139370	GO:0000166(nucleotide binding);GO:0003924(GTPase activity);GO:0005246(calcium channel regulator activity);GO:0005516(calmodulin binding);GO:0005525(GTP binding);GO:0005886(plasma membrane);GO:0007165(signal transduction);GO:0008150(biological_process);GO:0016020(membrane);GO:1901842(negative regulation of high voltage-gated calcium channel activity);GO:1901842(negative regulation of high voltage-…	NA	K07847	NA	rad and gem related GTP binding protein 1 [Source:MGI Symbol;Acc:MGI:1097696]	protein_coding;retained_intron	0.0001	0.0001	0.0252551	0.0001	0.0154286	0.0001	0.0001	0.0147119	0.0001	0.0001	0.0001	0.0001	0.0001	0.0001	0.0001	0	0	4	0	3	0	0	3	0	0	0	0	0	0	0
ENSMUSG00000000365	chr14	56402581	56525032	+	Rnf17	ENSMUST00000095793;ENSMUST00000223627;ENSMUST00000225361;ENSMUST00000225621;ENSMUST00000223646;ENSMUST00000225737	GO:0005634(nucleus);GO:0005737(cytoplasm);GO:0007275(multicellular organism development);GO:0007283(spermatogenesis);GO:0007286(spermatid development);GO:0030154(cell differentiation);GO:0042803(protein homodimerization activity);GO:0046872(metal ion binding);GO:0046872(metal ion binding)	NA	K18405	NA	ring finger protein 17 [Source:MGI Symbol;Acc:MGI:1353419]	protein_coding;retained_intron;processed_transcript;nonsense_mediated_decay	0.0001	0.0001	0.0001	0.0001	0.0001	0.0001	0.00747132	0.00951417	0.0001	0.00690283	0.00652918	0.0001	0.0001	0.0001	0.0001	0	0	0	0	0	0	4	4	0	4	4	0	0	0	0
ENSMUSG00000000374	chr10	78186725	78244641	-	Trappc10	ENSMUST00000000384;ENSMUST00000219948;ENSMUST00000217858;ENSMUST00000218124;ENSMUST00000217980	NA	NA	K20307	NA	trafficking protein particle complex 10 [Source:MGI Symbol;Acc:MGI:1336209]	protein_coding;retained_intron;nonsense_mediated_decay	6.96569	7.68159	7.22628	7.25521	6.4397	6.86489	6.70405	7.00395	6.80098	6.92533	6.24394	6.74018	6.17484	6.96044	5.63293	4307	4669	4057	4499	3305	4409	4397	3606	4026	4914	4403	4297	4008	4893	3751
ENSMUSG00000000378	chr11	6546887	6596744	+	Ccm2	ENSMUST00000000388;ENSMUST00000159007;ENSMUST00000109722;ENSMUST00000161501;ENSMUST00000144293;ENSMUST00000160633;ENSMUST00000109721;ENSMUST00000161667	GO:0001568(blood vessel development);GO:0001570(vasculogenesis);GO:0001701(in utero embryonic development);GO:0001885(endothelial cell development);GO:0001944(vasculature development);GO:0005515(protein binding);GO:0005737(cytoplasm);GO:0005739(mitochondrion);GO:0007507(heart development);GO:0032991(protein-containing complex);GO:0035264(multicellular organism growth);GO:0045216(cell-cell junctio…	NA	NA	NA	cerebral cavernous malformation 2 [Source:MGI Symbol;Acc:MGI:2384924]	protein_coding;nonsense_mediated_decay;processed_transcript;retained_intron	12.7219	11.4644	13.1023	12.4618	11.4711	11.848	7.53067	7.22206	7.00337	7.59914	7.49328	7.47468	7.86564	8.18394	7.859	3548	3144	3318	3486	2657	3434	2227	1677	1871	2434	2383	2150	2303	2596	2361
ENSMUSG00000000381	chr11	6635482	6638637	-	Wap	ENSMUST00000141868;ENSMUST00000102910;ENSMUST00000127341	GO:0005576(extracellular region);GO:0010466(negative regulation of peptidase activity);GO:0030414(peptidase inhibitor activity);GO:0030414(peptidase inhibitor activity)	04917(Prolactin signaling pathway);04917(Prolactin signaling pathway)	K17106	NA	whey acidic protein [Source:MGI Symbol;Acc:MGI:98943]	processed_transcript;protein_coding	0.0001	0.0001	0.0001	0.0001	0.0001	0.0001	0.0001	0.0001	0.0001	0.0001	0.0001	0.0001	0.0001	0.0001	0.0001	0	0	0	0	0	0	0	0	0	0	0	0	0	0	0
ENSMUSG00000000384	chr11	6615598	6626067	-	Tbrg4	ENSMUST00000156969;ENSMUST00000189268;ENSMUST00000000394;ENSMUST00000150697;ENSMUST00000134016;ENSMUST00000131477;ENSMUST00000132446;ENSMUST00000151008;ENSMUST00000131313;ENSMUST00000136682;ENSMUST00000131815;ENSMUST00000144463	GO:0004672(protein kinase activity);GO:0005739(mitochondrion);GO:0005759(mitochondrial matrix);GO:0006468(protein phosphorylation);GO:0016071(mRNA metabolic process);GO:0044528(regulation of mitochondrial mRNA stability);GO:0045333(cellular respiration);GO:0090615(mitochondrial mRNA processing);GO:0090615(mitochondrial mRNA processing)	NA	NA	NA	transforming growth factor beta regulated gene 4 [Source:MGI Symbol;Acc:MGI:1100868]	nonsense_mediated_decay;protein_coding;retained_intron;processed_transcript	21.516	22.9147	22.393	22.1648	21.2816	19.2378	11.0414	11.5066	11.9588	12.1453	12.2649	12.9756	10.8686	12.358	12.194	6053	6338	5721	6253	4969	5621	3296	2698	3221	3922	3935	3764	3211	3953	3695
ENSMUSG00000000385	chr16	97564682	97611195	-	Tmprss2	ENSMUST00000000395;ENSMUST00000231908;ENSMUST00000232599;ENSMUST00000231715;ENSMUST00000231544;ENSMUST00000232141	GO:0004252(serine-type endopeptidase activity);GO:0005044(scavenger receptor activity);GO:0005515(protein binding);GO:0005576(extracellular region);GO:0005886(plasma membrane);GO:0006508(proteolysis);GO:0006898(receptor-mediated endocytosis);GO:0008233(peptidase activity);GO:0008236(serine-type peptidase activity);GO:0016020(membrane);GO:0016021(integral component of membrane);GO:0016540(protein …	05164(Influenza A);05202(Transcriptional misregulation in cancer);05215(Prostate cancer);05215(Prostate cancer)	K09633	EC:3.4.21.-	transmembrane protease, serine 2 [Source:MGI Symbol;Acc:MGI:1354381]	protein_coding;retained_intron;nonsense_mediated_decay	0.0001	0.0001	0.0001	0.0001	0.0001	0.0001	0.0001	0.0001	0.0001	0.0001	0.0001	0.0001	0.0001	0.0001	0.0001	0	0	0	0	0	0	0	0	0	0	0	0	0	0	0
ENSMUSG00000000386	chr16	97447035	97462907	-	Mx1	ENSMUST00000135184;ENSMUST00000155233;ENSMUST00000023655;ENSMUST00000113768;ENSMUST00000232193;ENSMUST00000232282;ENSMUST00000231995;ENSMUST00000231461;ENSMUST00000231455;ENSMUST00000142883	GO:0000166(nucleotide binding);GO:0003924(GTPase activity);GO:0005525(GTP binding);GO:0005525(GTP binding)	NA	NA	NA	MX dynamin-like GTPase 1 [Source:MGI Symbol;Acc:MGI:97243]	nonsense_mediated_decay;protein_coding;retained_intron;processed_transcript	0.0001	0.0001	0.0001	0.0001	0.0001	0.0001	0.0001	0.0001	0.0001	0.0001	0.0001	0.0001	0.0001	0.0001	0.0001	0	0	0	0	0	0	0	0	0	0	0	0	0	0	0
ENSMUSG00000000392	chr2	62500943	62574075	-	Fap	ENSMUST00000102732;ENSMUST00000152085;ENSMUST00000128139;ENSMUST00000000402;ENSMUST00000174234;ENSMUST00000174448;ENSMUST00000172676;ENSMUST00000136297;ENSMUST00000173745	GO:0001525(angiogenesis);GO:0002020(protease binding);GO:0004175(endopeptidase activity);GO:0004252(serine-type endopeptidase activity);GO:0005178(integrin binding);GO:0005576(extracellular region);GO:0005615(extracellular space);GO:0005886(plasma membrane);GO:0006508(proteolysis);GO:0006915(apoptotic process);GO:0007155(cell adhesion);GO:0008233(peptidase activity);GO:0008236(serine-type peptida…	NA	K08674	EC:3.4.21.-	fibroblast activation protein [Source:MGI Symbol;Acc:MGI:109608]	protein_coding;processed_transcript;nonsense_mediated_decay;retained_intron	0.0001	0.0001	0.0001	0.0001	0.0001	0.0001	0.0001	0.0001	0.0001	0.0001	0.0001	0.0001	0.0001	0.0001	0.0001	0	0	0	0	0	0	0	0	0	0	0	0	0	0	0
ENSMUSG00000000394	chr2	62474530	62483650	-	Gcg	ENSMUST00000102733;ENSMUST00000136686;ENSMUST00000155624	GO:0005179(hormone activity);GO:0005576(extracellular region);GO:0005615(extracellular space);GO:0005737(cytoplasm);GO:0007188(adenylate cyclase-modulating G protein-coupled receptor signaling pathway);GO:0007189(adenylate cyclase-activating G protein-coupled receptor signaling pathway);GO:0010469(regulation of signaling receptor activity);GO:0010737(protein kinase A signaling);GO:0010800(positiv…	04024(cAMP signaling pathway);04080(Neuroactive ligand-receptor interaction);04714(Thermogenesis);04911(Insulin secretion);04922(Glucagon signaling pathway);04922(Glucagon signaling pathway)	K05259	NA	glucagon [Source:MGI Symbol;Acc:MGI:95674]	protein_coding;processed_transcript	0.0001	0.0001	0.0001	0.0001	0.0001	0.0001	0.0001	0.0001	0.0001	0.0001	0.0001	0.0001	0.0001	0.0001	0.0001	0	0	0	0	0	0	0	0	0	0	0	0	0	0	0
ENSMUSG00000000399	chr6	126821721	126849125	-	Ndufa9	ENSMUST00000205002;ENSMUST00000088194;ENSMUST00000200890	GO:0003954(NADH dehydrogenase activity);GO:0005654(nucleoplasm);GO:0005739(mitochondrion);GO:0005743(mitochondrial inner membrane);GO:0005747(mitochondrial respiratory chain complex I);GO:0005759(mitochondrial matrix);GO:0007623(circadian rhythm);GO:0009749(response to glucose);GO:0031966(mitochondrial membrane);GO:0032981(mitochondrial respiratory chain complex I assembly);GO:0044877(protein-con…	00190(Oxidative phosphorylation);04714(Thermogenesis);04723(Retrograde endocannabinoid signaling);04932(Non-alcoholic fatty liver disease (NAFLD));05010(Alzheimer disease);05012(Parkinson disease);05016(Huntington disease);05016(Huntington disease)	K03953	NA	NADH:ubiquinone oxidoreductase subunit A9 [Source:MGI Symbol;Acc:MGI:1913358]	protein_coding;retained_intron	31.2199	31.9446	31.5097	30.0214	33.9577	29.1045	16.6534	16.025	17.4032	16.3095	19.2293	17.0834	16.4305	17.901	16.1046	4989	5019	4572	4811	4504	4831	2822	2133	2663	2991	3504	2816	2756	3252	2772
ENSMUSG00000000402	chrX	166523007	166585720	-	Egfl6	ENSMUST00000000412	GO:0005509(calcium ion binding);GO:0005576(extracellular region);GO:0005604(basement membrane);GO:0007155(cell adhesion);GO:0007275(multicellular organism development);GO:0010811(positive regulation of cell-substrate adhesion);GO:0016020(membrane);GO:0030154(cell differentiation);GO:0030198(extracellular matrix organization);GO:0031012(extracellular matrix)	NA	NA	NA	EGF-like-domain, multiple 6 [Source:MGI Symbol;Acc:MGI:1858599]	protein_coding	0.0001	0.0001	0.0001	0.0001	0.0001	0.0001	0.0001	0.0001	0.0001	0.0001	0.0001	0.0001	0.0001	0.0001	0.0001	0	0	0	0	0	0	0	0	0	0	0	0	0	0	0
ENSMUSG00000000409	chr4	129548344	129558391	-	Lck	ENSMUST00000167288;ENSMUST00000067240;ENSMUST00000102596;ENSMUST00000132030;ENSMUST00000127943;ENSMUST00000123640;ENSMUST00000139957;ENSMUST00000134336	GO:0000166(nucleotide binding);GO:0000242(pericentriolar material);GO:0001772(immunological synapse);GO:0001784(phosphotyrosine residue binding);GO:0003823(antigen binding);GO:0004672(protein kinase activity);GO:0004713(protein tyrosine kinase activity);GO:0004715(non-membrane spanning protein tyrosine kinase activity);GO:0004722(protein serine/threonine phosphatase activity);GO:0005102(signaling…	04064(NF-kappa B signaling pathway);04380(Osteoclast differentiation);04650(Natural killer cell mediated cytotoxicity);04658(Th1 and Th2 cell differentiation);04659(Th17 cell differentiation);04660(T cell receptor signaling pathway);05166(Human T-cell leukemia virus 1 infection);05340(Primary immunodeficiency);05340(Primary immunodeficiency)	K05856	EC:2.7.10.2	lymphocyte protein tyrosine kinase [Source:MGI Symbol;Acc:MGI:96756]	protein_coding;retained_intron	1.34054	1.63986	1.63304	1.11021	1.79766	1.33995	1.92666	2.27647	1.56793	1.6962	1.93132	2.11978	1.68793	2.12547	1.43303	301	361	333	250	334	312	457	425	336	435	492	489	396	539	346
ENSMUSG00000000411	chr4	129489014	129491022	-	Tssk3	ENSMUST00000000421	GO:0000166(nucleotide binding);GO:0000287(magnesium ion binding);GO:0004672(protein kinase activity);GO:0004674(protein serine/threonine kinase activity);GO:0005524(ATP binding);GO:0005634(nucleus);GO:0005737(cytoplasm);GO:0006468(protein phosphorylation);GO:0007275(multicellular organism development);GO:0007283(spermatogenesis);GO:0016301(kinase activity);GO:0016310(phosphorylation);GO:0016740(t…	NA	K08811	EC:2.7.11.1	testis-specific serine kinase 3 [Source:MGI Symbol;Acc:MGI:1929914]	protein_coding	0.0001	0.0001	0.0001	0.0001	0.0001	0.091258	0.0001	0.0001	0.0001	0.134634	0.0001	0.0001	0.055862	0.083381	0.053803	0	0	0	0	0	10	0	0	0	16	0	0	6	10	6
ENSMUSG00000000416	chr6	18366478	18514821	-	Cttnbp2	ENSMUST00000152499;ENSMUST00000146775;ENSMUST00000148602;ENSMUST00000090601;ENSMUST00000141581;ENSMUST00000139557;ENSMUST00000129669;ENSMUST00000142963;ENSMUST00000140416	GO:0005515(protein binding);GO:0005737(cytoplasm);GO:0005938(cell cortex);GO:0007420(brain development);GO:0008021(synaptic vesicle);GO:0017124(SH3 domain binding);GO:0042995(cell projection);GO:0043197(dendritic spine);GO:0050807(regulation of synapse organization);GO:0098871(postsynaptic actin cytoskeleton);GO:0098978(glutamatergic synapse);GO:1905274(regulation of modification of postsynaptic …	NA	NA	NA	cortactin binding protein 2 [Source:MGI Symbol;Acc:MGI:1353467]	retained_intron;protein_coding;nonsense_mediated_decay	0.0001	0.0001	0.0001	0.0001	0.0001	0.0001	0.00316379	0.0001	0.0001	0.0001	0.0001	0.0001	0.00690344	0.0001	0.00518175	0	0	0	0	0	0	3	0	0	0	0	0	5	0	4
ENSMUSG00000000420	chr18	24205344	24286818	+	Galnt1	ENSMUST00000000430;ENSMUST00000170243;ENSMUST00000164998;ENSMUST00000178605;ENSMUST00000171583;ENSMUST00000164066;ENSMUST00000169474;ENSMUST00000170191	GO:0004653(polypeptide N-acetylgalactosaminyltransferase activity);GO:0005576(extracellular region);GO:0005794(Golgi apparatus);GO:0006486(protein glycosylation);GO:0006493(protein O-linked glycosylation);GO:0016020(membrane);GO:0016021(integral component of membrane);GO:0016740(transferase activity);GO:0016757(transferase activity, transferring glycosyl groups);GO:0018242(protein O-linked glycos…	00512(Mucin type O-glycan biosynthesis);00512(Mucin type O-glycan biosynthesis)	K00710	EC:2.4.1.41	polypeptide N-acetylgalactosaminyltransferase 1 [Source:MGI Symbol;Acc:MGI:894693]	protein_coding;nonsense_mediated_decay;processed_transcript	16.2528	17.7631	16.2148	16.202	18.0189	16.9637	10.3968	10.36	9.48518	9.85461	9.04954	9.80827	9.85463	9.12184	9.70006	6823	7331	6182	6823	6278	7397	4629	3623	3812	4747	4333	4247	4344	4353	4386
ENSMUSG00000000435	chr10	107482908	107486134	-	Myf5	ENSMUST00000000445	GO:0000978(RNA polymerase II proximal promoter sequence-specific DNA binding);GO:0000981(DNA-binding transcription factor activity, RNA polymerase II-specific);GO:0001228(DNA-binding transcription activator activity, RNA polymerase II-specific);GO:0001502(cartilage condensation);GO:0001503(ossification);GO:0001756(somitogenesis);GO:0001952(regulation of cell-matrix adhesion);GO:0003677(DNA bindin…	04550(Signaling pathways regulating pluripotency of stem cells)	K18484	NA	myogenic factor 5 [Source:MGI Symbol;Acc:MGI:97252]	protein_coding	0.0001	0.0001	0.0001	0.0001	0.0001	0.0001	0.0001	0.0001	0.0001	0.0001	0.0001	0.0001	0.0001	0.0001	0.0001	0	0	0	0	0	0	0	0	0	0	0	0	0	0	0
ENSMUSG00000000439	chr6	115601902	115622624	+	Mkrn2	ENSMUST00000000449;ENSMUST00000204409;ENSMUST00000205248	GO:0003674(molecular_function);GO:0008150(biological_process);GO:0016567(protein ubiquitination);GO:0016740(transferase activity);GO:0046872(metal ion binding);GO:0046872(metal ion binding)	NA	K15687	EC:2.3.2.27	makorin, ring finger protein, 2 [Source:MGI Symbol;Acc:MGI:1914277]	protein_coding;processed_transcript;retained_intron	2.6495	2.77241	3.21786	2.6605	2.70181	2.43916	2.20884	2.5272	2.23215	2.03058	2.40614	2.12847	2.61289	2.03527	1.7488	1413	1453	1558	1423	1196	1350	1248	1122	1140	1242	1463	1171	1463	1234	1004
ENSMUSG00000000440	chr6	115360951	115490399	+	Pparg	ENSMUST00000171644;ENSMUST00000203732;ENSMUST00000204305;ENSMUST00000203308;ENSMUST00000205213;ENSMUST00000000450;ENSMUST00000203896	GO:0000122(negative regulation of transcription by RNA polymerase II);GO:0002674(negative regulation of acute inflammatory response);GO:0003677(DNA binding);GO:0003690(double-stranded DNA binding);GO:0003700(DNA-binding transcription factor activity);GO:0003707(steroid hormone receptor activity);GO:0004879(nuclear receptor activity);GO:0005634(nucleus);GO:0005737(cytoplasm);GO:0005829(cytosol);GO…	03320(PPAR signaling pathway);04152(AMPK signaling pathway);04211(Longevity regulating pathway);04380(Osteoclast differentiation);04714(Thermogenesis);05016(Huntington disease);05200(Pathways in cancer);05202(Transcriptional misregulation in cancer);05216(Thyroid cancer);05216(Thyroid cancer)	K08530	NA	peroxisome proliferator activated receptor gamma [Source:MGI Symbol;Acc:MGI:97747]	protein_coding;retained_intron	0.0001	0.0001	0.0001	0.0001	0.0001	0.0001	0.0001	0.0001	0.0001	0.0001	0.0001	0.0001	0.0001	0.0147282	0.0001	0	0	0	0	0	0	0	0	0	0	0	0	0	4	0
ENSMUSG00000000441	chr6	115618067	115675964	-	Raf1	ENSMUST00000130528;ENSMUST00000112949;ENSMUST00000000451;ENSMUST00000203759;ENSMUST00000203276;ENSMUST00000203142;ENSMUST00000124553;ENSMUST00000203826;ENSMUST00000204512;ENSMUST00000147979;ENSMUST00000127503	GO:0000165(MAPK cascade);GO:0000166(nucleotide binding);GO:0000186(activation of MAPKK activity);GO:0001666(response to hypoxia);GO:0001678(cellular glucose homeostasis);GO:0001934(positive regulation of protein phosphorylation);GO:0004672(protein kinase activity);GO:0004674(protein serine/threonine kinase activity);GO:0004709(MAP kinase kinase kinase activity);GO:0005515(protein binding);GO:0005…	01521(EGFR tyrosine kinase inhibitor resistance);01522(Endocrine resistance);04010(MAPK signaling pathway);04012(ErbB signaling pathway);04014(Ras signaling pathway);04015(Rap1 signaling pathway);04022(cGMP-PKG signaling pathway);04024(cAMP signaling pathway);04062(Chemokine signaling pathway);04068(FoxO signaling pathway);04071(Sphingolipid signaling pathway);04072(Phospholipase D signaling path…	K04366	EC:2.7.11.1	v-raf-leukemia viral oncogene 1 [Source:MGI Symbol;Acc:MGI:97847]	retained_intron;protein_coding;nonsense_mediated_decay	9.31333	9.16774	8.44733	8.88593	9.84068	8.61077	7.98074	9.06687	8.23161	7.98635	8.23067	9.04535	7.39758	8.68094	7.94345	4854	4694	3996	4642	4254	4660	4409	3933	4106	4774	4888	4858	4046	5141	4456
ENSMUSG00000000486	chr7	127214447	127233130	-	Sept1	ENSMUST00000131208;ENSMUST00000106314;ENSMUST00000106313;ENSMUST00000152267;ENSMUST00000133591;ENSMUST00000142356;ENSMUST00000133913;ENSMUST00000133733;ENSMUST00000138541;ENSMUST00000205570	GO:0000166(nucleotide binding);GO:0003924(GTPase activity);GO:0005525(GTP binding);GO:0005737(cytoplasm);GO:0005815(microtubule organizing center);GO:0005856(cytoskeleton);GO:0005940(septin ring);GO:0007049(cell cycle);GO:0007056(spindle assembly involved in female meiosis);GO:0008021(synaptic vesicle);GO:0015630(microtubule cytoskeleton);GO:0017157(regulation of exocytosis);GO:0030496(midbody);G…	05100(Bacterial invasion of epithelial cells);05100(Bacterial invasion of epithelial cells)	K13737	NA	septin 1 [Source:MGI Symbol;Acc:MGI:1858916]	retained_intron;protein_coding;processed_transcript	0.211314	0.216395	0.176999	0.183321	0.287183	0.309132	0.213533	0.0001	0.0280385	0.182174	0.333845	0.248513	0.261498	0.213066	0.0332333	47	47	36	40	52	70	50	0	6	47	82	56	60	52	8
ENSMUSG00000000489	chr15	79995874	80014977	-	Pdgfb	ENSMUST00000000500;ENSMUST00000229912;ENSMUST00000229795;ENSMUST00000229168	GO:0001938(positive regulation of endothelial cell proliferation);GO:0002548(monocyte chemotaxis);GO:0005161(platelet-derived growth factor receptor binding);GO:0005518(collagen binding);GO:0006468(protein phosphorylation);GO:0008083(growth factor activity);GO:0008284(positive regulation of cell population proliferation);GO:0009611(response to wounding);GO:0009986(cell surface);GO:0010469(regulat…	01521(EGFR tyrosine kinase inhibitor resistance);04010(MAPK signaling pathway);04014(Ras signaling pathway);04015(Rap1 signaling pathway);04072(Phospholipase D signaling pathway);04151(PI3K-Akt signaling pathway);04510(Focal adhesion);04540(Gap junction);04630(Jak-STAT signaling pathway);04810(Regulation of actin cytoskeleton);05167(Kaposi sarcoma-associated herpesvirus infection);05200(Pathways …	K17386	NA	platelet derived growth factor, B polypeptide [Source:MGI Symbol;Acc:MGI:97528]	protein_coding;retained_intron	7.95957	8.05404	6.39027	8.7784	7.78421	6.38392	1.24824	1.95903	0.91396	1.1273	1.97534	1.15377	1.191	3.57969	1.39197	2520	2507	1838	2787	2045	2100	419	518	278	410	715	378	396	1288	475
ENSMUSG00000000530	chr15	101128522	101145336	+	Acvrl1	ENSMUST00000000542;ENSMUST00000144229;ENSMUST00000130432;ENSMUST00000120028;ENSMUST00000117984;ENSMUST00000119063;ENSMUST00000121718;ENSMUST00000124151;ENSMUST00000120754;ENSMUST00000128868;ENSMUST00000128525	GO:0000166(nucleotide binding);GO:0001525(angiogenesis);GO:0001666(response to hypoxia);GO:0001701(in utero embryonic development);GO:0001937(negative regulation of endothelial cell proliferation);GO:0001938(positive regulation of endothelial cell proliferation);GO:0001946(lymphangiogenesis);GO:0001974(blood vessel remodeling);GO:0003203(endocardial cushion morphogenesis);GO:0004672(protein kinas…	04060(Cytokine-cytokine receptor interaction);04060(Cytokine-cytokine receptor interaction)	K13594	EC:2.7.11.30	activin A receptor, type II-like 1 [Source:MGI Symbol;Acc:MGI:1338946]	protein_coding;retained_intron;processed_transcript	3.22905	3.37779	4.05556	3.52923	2.9374	3.62379	3.26281	3.44627	2.58091	3.22868	3.34205	3.14446	3.31377	3.24662	2.99243	1049	1079	1196	1150	792	1223	1124	931	802	1203	1237	1053	1129	1198	1047
ENSMUSG00000000531	chr15	101224188	101232756	+	Grasp	ENSMUST00000000543	GO:0005515(protein binding);GO:0005641(nuclear envelope lumen);GO:0005737(cytoplasm);GO:0005886(plasma membrane);GO:0006886(intracellular protein transport);GO:0007165(signal transduction);GO:0008104(protein localization);GO:0014069(postsynaptic density);GO:0016020(membrane);GO:0030165(PDZ domain binding);GO:0030306(ADP-ribosylation factor binding);GO:0042802(identical protein binding);GO:0098685…	NA	NA	NA	GRP1 (general receptor for phosphoinositides 1)-associated scaffold protein [Source:MGI Symbol;Acc:MGI:1860303]	protein_coding	0.968245	1.245	0.644788	1.37784	1.07448	0.796925	0.412496	0.407646	0.614758	0.697677	0.539711	0.509928	0.467706	0.722322	0.533887	150	190	91	214	138	128	68	53	91	124	96	82	76	127	89
ENSMUSG00000000532	chr15	101174067	101213684	+	Acvr1b	ENSMUST00000000544	GO:0000082(G1/S transition of mitotic cell cycle);GO:0000166(nucleotide binding);GO:0001701(in utero embryonic development);GO:0001942(hair follicle development);GO:0004672(protein kinase activity);GO:0004674(protein serine/threonine kinase activity);GO:0004675(transmembrane receptor protein serine/threonine kinase activity);GO:0005024(transforming growth factor beta-activated receptor activity);…	04060(Cytokine-cytokine receptor interaction);04350(TGF-beta signaling pathway);04550(Signaling pathways regulating pluripotency of stem cells)	K13567	EC:2.7.11.30	activin A receptor, type 1B [Source:MGI Symbol;Acc:MGI:1338944]	protein_coding	4.98639	5.58593	4.58463	5.03847	5.31738	4.7605	6.51686	6.05376	5.03097	5.36475	6.45838	5.25285	5.53084	6.70819	5.19252	1676	1845	1399	1698	1483	1662	2322	1694	1619	2069	2475	1820	1950	2563	1879
ENSMUSG00000000538	chr11	60226714	60352905	-	Tom1l2	ENSMUST00000095254;ENSMUST00000153920;ENSMUST00000093046;ENSMUST00000093048;ENSMUST00000102683;ENSMUST00000151284;ENSMUST00000133420;ENSMUST00000143124;ENSMUST00000064019;ENSMUST00000102682;ENSMUST00000142225	GO:0005622(intracellular);GO:0005623(cell);GO:0006886(intracellular protein transport);GO:0007165(signal transduction);GO:0015031(protein transport);GO:0019901(protein kinase binding);GO:0030276(clathrin binding);GO:0045839(negative regulation of mitotic nuclear division);GO:0045839(negative regulation of mitotic nuclear division)	NA	NA	NA	target of myb1-like 2 (chicken) [Source:MGI Symbol;Acc:MGI:2443306]	protein_coding;processed_transcript	1.67652	1.97547	2.27734	2.07496	1.79398	1.68855	5.7841	7.17062	7.02171	6.38441	5.34179	7.27517	5.77792	6.27722	5.28834	1122	1298	1381	1390	997	1173	4092	3983	4483	4888	4062	5003	4046	4760	3802
ENSMUSG00000000544	chr1	166130238	166166510	+	Gpa33	ENSMUST00000060833;ENSMUST00000166159;ENSMUST00000027847;ENSMUST00000166860	GO:0016020(membrane);GO:0016021(integral component of membrane);GO:0016021(integral component of membrane)	NA	K06790	NA	glycoprotein A33 (transmembrane) [Source:MGI Symbol;Acc:MGI:1891703]	protein_coding;processed_transcript	0.0001	0.0001	0.0001	0.0001	0.0001	0.0001	0.0001	0.0001	0.0001	0.0001	0.0001	0.0001	0.0001	0.0001	0.0001	0	0	0	0	0	0	0	0	0	0	0	0	0	0	0
ENSMUSG00000000552	chr15	103313895	103340093	-	Zfp385a	ENSMUST00000229373;ENSMUST00000168828;ENSMUST00000229551	GO:0000790(nuclear chromatin);GO:0002039(p53 binding);GO:0003676(nucleic acid binding);GO:0003723(RNA binding);GO:0003730(mRNA 3'-UTR binding);GO:0005634(nucleus);GO:0005730(nucleolus);GO:0005737(cytoplasm);GO:0006417(regulation of translation);GO:0006915(apoptotic process);GO:0006974(cellular response to DNA damage stimulus);GO:0007049(cell cycle);GO:0007599(hemostasis);GO:0007611(learning or me…	NA	NA	NA	zinc finger protein 385A [Source:MGI Symbol;Acc:MGI:1352495]	protein_coding	4.20544	4.8185	4.88309	4.30805	4.34933	4.09759	1.01633	1.40289	0.927058	1.16438	1.28507	1.23383	0.800164	1.22815	0.946231	805	906	849	827	691	815	208	225	171	256	281	245	162	268	195
ENSMUSG00000000555	chr15	103344286	103366763	-	Itga5	ENSMUST00000215331;ENSMUST00000023128;ENSMUST00000230775;ENSMUST00000230460	GO:0005154(epidermal growth factor receptor binding);GO:0005178(integrin binding);GO:0005515(protein binding);GO:0005737(cytoplasm);GO:0005783(endoplasmic reticulum);GO:0005794(Golgi apparatus);GO:0005886(plasma membrane);GO:0005911(cell-cell junction);GO:0005925(focal adhesion);GO:0007044(cell-substrate junction assembly);GO:0007155(cell adhesion);GO:0007157(heterophilic cell-cell adhesion via p…	04145(Phagosome);04151(PI3K-Akt signaling pathway);04510(Focal adhesion);04512(ECM-receptor interaction);04640(Hematopoietic cell lineage);04810(Regulation of actin cytoskeleton);05100(Bacterial invasion of epithelial cells);05133(Pertussis);05165(Human papillomavirus infection);05168(Herpes simplex virus 1 infection);05205(Proteoglycans in cancer);05206(MicroRNAs in cancer);05410(Hypertrophic ca…	K06484	NA	integrin alpha 5 (fibronectin receptor alpha) [Source:MGI Symbol;Acc:MGI:96604]	nonsense_mediated_decay;protein_coding;retained_intron	17.6834	17.7352	17.8346	17.6694	16.7882	14.4551	36.3051	36.5688	33.2275	37.4166	36.7011	37.363	34.5021	39.0153	34.3249	6635	6542	6077	6648	5228	5635	14443	11425	11934	16112	15700	14455	13584	16640	13870
ENSMUSG00000000560	chr5	70957597	71095849	-	Gabra2	ENSMUST00000197284;ENSMUST00000198625;ENSMUST00000197124;ENSMUST00000000572;ENSMUST00000199861;ENSMUST00000199012	GO:0001505(regulation of neurotransmitter levels);GO:0004888(transmembrane signaling receptor activity);GO:0004890(GABA-A receptor activity);GO:0005216(ion channel activity);GO:0005230(extracellular ligand-gated ion channel activity);GO:0005237(inhibitory extracellular ligand-gated ion channel activity);GO:0005254(chloride channel activity);GO:0005515(protein binding);GO:0005886(plasma membrane);…	04080(Neuroactive ligand-receptor interaction);04723(Retrograde endocannabinoid signaling);04727(GABAergic synapse);04742(Taste transduction);05032(Morphine addiction);05033(Nicotine addiction);05033(Nicotine addiction)	K05175	NA	gamma-aminobutyric acid (GABA) A receptor, subunit alpha 2 [Source:MGI Symbol;Acc:MGI:95614]	protein_coding;nonsense_mediated_decay;retained_intron;processed_transcript	0.0001	0.0001	0.0001	0.0001	0.0001	0.0001	0.0001	0.0001	0.00676044	0.0001	0.0001	0.0001	0.0001	0.0001	0.0001	0	0	0	0	0	0	0	0	4	0	0	0	0	0	0
ENSMUSG00000000561	chr3	105959369	105969760	+	Wdr77	ENSMUST00000010278;ENSMUST00000127464;ENSMUST00000130994;ENSMUST00000128005;ENSMUST00000151263	GO:0005515(protein binding);GO:0005634(nucleus);GO:0005654(nucleoplasm);GO:0005737(cytoplasm);GO:0005794(Golgi apparatus);GO:0005829(cytosol);GO:0006357(regulation of transcription by RNA polymerase II);GO:0008284(positive regulation of cell population proliferation);GO:0008285(negative regulation of cell population proliferation);GO:0008327(methyl-CpG binding);GO:0030374(nuclear receptor transcr…	NA	K13221	NA	WD repeat domain 77 [Source:MGI Symbol;Acc:MGI:1917715]	protein_coding;retained_intron;nonsense_mediated_decay	21.4612	19.3188	21.578	23.4167	20.9762	24.1112	18.0681	21.1207	18.9027	14.8135	19.8889	19.4584	15.3169	19.2213	15.9824	7903	6994	7215	8648	6411	9222	7055	6477	6663	6260	8353	7389	5920	8046	6339
ENSMUSG00000000562	chr3	105870858	105908926	+	Adora3	ENSMUST00000164730;ENSMUST00000000574;ENSMUST00000197613	GO:0001609(G protein-coupled adenosine receptor activity);GO:0001973(adenosine receptor signaling pathway);GO:0004930(G protein-coupled receptor activity);GO:0005886(plasma membrane);GO:0007165(signal transduction);GO:0007186(G protein-coupled receptor signaling pathway);GO:0008285(negative regulation of cell population proliferation);GO:0016020(membrane);GO:0016021(integral component of membrane…	04022(cGMP-PKG signaling pathway);04071(Sphingolipid signaling pathway);04080(Neuroactive ligand-receptor interaction);04080(Neuroactive ligand-receptor interaction)	K04268	NA	adenosine A3 receptor [Source:MGI Symbol;Acc:MGI:104847]	protein_coding;retained_intron	0.551383	0.845968	0.656757	0.557169	0.778553	0.797503	0.693657	0.92108	0.685563	0.915125	0.749489	1.03331	1.06985	1.25569	1.14944	158	237	170	160	185	236	210	219	188	299	244	304	320	406	352
ENSMUSG00000000563	chr3	105942698	105960099	-	Atp5f1	ENSMUST00000118209;ENSMUST00000133320;ENSMUST00000199311;ENSMUST00000153666;ENSMUST00000143022;ENSMUST00000123959	GO:0000276(mitochondrial proton-transporting ATP synthase complex, coupling factor F(o));GO:0005654(nucleoplasm);GO:0005739(mitochondrion);GO:0005743(mitochondrial inner membrane);GO:0005753(mitochondrial proton-transporting ATP synthase complex);GO:0006811(ion transport);GO:0015078(proton transmembrane transporter activity);GO:0015986(ATP synthesis coupled proton transport);GO:0016020(membrane);…	00190(Oxidative phosphorylation);04714(Thermogenesis);05010(Alzheimer disease);05012(Parkinson disease);05016(Huntington disease);05016(Huntington disease)	K02127	NA	ATP synthase, H+ transporting, mitochondrial F0 complex, subunit B1 [Source:MGI Symbol;Acc:MGI:1100495]	protein_coding;nonsense_mediated_decay;retained_intron	107.317	104.484	104.834	102.69	106.66	103.82	72.7907	80.1241	78.4206	78.2687	88.7215	77.6111	82.3137	83.8442	84.2258	33504	32066	29720	32151	27636	33667	24096	20831	23438	28042	31584	24986	26968	29757	28318
ENSMUSG00000000567	chr11	112782224	112787760	+	Sox9	ENSMUST00000000579	GO:0000122(negative regulation of transcription by RNA polymerase II);GO:0000976(transcription regulatory region sequence-specific DNA binding);GO:0000978(RNA polymerase II proximal promoter sequence-specific DNA binding);GO:0000981(DNA-binding transcription factor activity, RNA polymerase II-specific);GO:0001158(enhancer sequence-specific DNA binding);GO:0001228(DNA-binding transcription activat…	04024(cAMP signaling pathway)	K18435	NA	SRY (sex determining region Y)-box 9 [Source:MGI Symbol;Acc:MGI:98371]	protein_coding	0.0001	0.0001	0.0001	0.0001	0.0001	0.0001	0.0001	0.0001	0.0001	0.0001	0.0001	0.0001	0.0001	0.0001	0.0001	0	0	0	0	0	0	0	0	0	0	0	0	0	0	0
ENSMUSG00000000568	chr5	99955935	99978938	-	Hnrnpd	ENSMUST00000172361;ENSMUST00000019128;ENSMUST00000112939;ENSMUST00000072750;ENSMUST00000171106;ENSMUST00000171640;ENSMUST00000164833;ENSMUST00000168396;ENSMUST00000170654;ENSMUST00000171786;ENSMUST00000170912	GO:0001889(liver development);GO:0003676(nucleic acid binding);GO:0003677(DNA binding);GO:0003680(AT DNA binding);GO:0003682(chromatin binding);GO:0003723(RNA binding);GO:0003729(mRNA binding);GO:0005515(protein binding);GO:0005634(nucleus);GO:0005654(nucleoplasm);GO:0005737(cytoplasm);GO:0005829(cytosol);GO:0007420(brain development);GO:0008134(transcription factor binding);GO:0010628(positive r…	NA	K13044	NA	heterogeneous nuclear ribonucleoprotein D [Source:MGI Symbol;Acc:MGI:101947]	protein_coding;nonsense_mediated_decay;retained_intron	27.8041	27.8984	24.3422	25.993	31.2776	26.5838	19.5146	17.8589	20.6715	20.1337	19.1999	18.5582	20.21	16.7721	20.3765	15553	15342	12365	14583	14521	15446	11576	8320	11072	12926	12247	10706	11863	10667	12276
ENSMUSG00000000579	chr17	6601671	6609679	+	Dynlt1c	ENSMUST00000092966;ENSMUST00000149027;ENSMUST00000138598;ENSMUST00000124894	GO:0000132(establishment of mitotic spindle orientation);GO:0001917(photoreceptor inner segment);GO:0003774(motor activity);GO:0005515(protein binding);GO:0005737(cytoplasm);GO:0005794(Golgi apparatus);GO:0005819(spindle);GO:0005856(cytoskeleton);GO:0005868(cytoplasmic dynein complex);GO:0005874(microtubule);GO:0005881(cytoplasmic microtubule);GO:0007049(cell cycle);GO:0007399(nervous system deve…	NA	K10420	NA	dynein light chain Tctex-type 1C [Source:MGI Symbol;Acc:MGI:3807476]	protein_coding;retained_intron	18.2667	15.0765	16.7945	18.1499	17.76	22.714	16.0235	15.2686	15.4351	13.2023	18.7761	15.1128	17.4286	21.3391	14.9999	5248	4258	4382	5230	4236	6779	4882	3653	4247	4355	6151	4478	5256	6970	4642
ENSMUSG00000000581	chr11	17257579	17266624	+	C1d	ENSMUST00000131227;ENSMUST00000135568;ENSMUST00000000594;ENSMUST00000156784;ENSMUST00000130330	GO:0000460(maturation of 5.8S rRNA);GO:0003677(DNA binding);GO:0003714(transcription corepressor activity);GO:0003723(RNA binding);GO:0005515(protein binding);GO:0005634(nucleus);GO:0005730(nucleolus);GO:0005737(cytoplasm);GO:0006364(rRNA processing);GO:0006915(apoptotic process);GO:0016922(nuclear receptor binding);GO:0017053(transcriptional repressor complex);GO:0045892(negative regulation of t…	03018(RNA degradation);03018(RNA degradation)	K12592	NA	C1D nuclear receptor co-repressor [Source:MGI Symbol;Acc:MGI:1927354]	processed_transcript;protein_coding	5.80197	11.7485	11.5346	6.0077	6.38767	11.1659	4.01527	6.69765	3.99222	3.40716	8.12777	3.73618	3.55209	3.47858	3.29396	1764	3512	3184	1833	1613	3527	1296	1696	1163	1190	2818	1173	1134	1205	1079
ENSMUSG00000000594	chr11	55098115	55113029	+	Gm2a	ENSMUST00000000608	GO:0001573(ganglioside metabolic process);GO:0004563(beta-N-acetylhexosaminidase activity);GO:0005319(lipid transporter activity);GO:0005737(cytoplasm);GO:0005739(mitochondrion);GO:0005764(lysosome);GO:0006629(lipid metabolic process);GO:0006665(sphingolipid metabolic process);GO:0006689(ganglioside catabolic process);GO:0006869(lipid transport);GO:0007611(learning or memory);GO:0008047(enzyme ac…	04142(Lysosome)	K12383	NA	GM2 ganglioside activator protein [Source:MGI Symbol;Acc:MGI:95762]	protein_coding	10.3045	10.1262	10.867	9.75824	10.2027	12.0196	5.06606	6.61914	5.63668	5.62293	6.28445	4.94258	5.06826	5.98364	5.50732	3235	3125	3097	3072	2658	3919	1686	1730	1694	2026	2250	1600	1670	2135	1862
ENSMUSG00000000600	chr5	3803184	3844303	+	Krit1	ENSMUST00000199845;ENSMUST00000080085;ENSMUST00000199475;ENSMUST00000200577;ENSMUST00000200386;ENSMUST00000171023;ENSMUST00000198079;ENSMUST00000196098;ENSMUST00000197742;ENSMUST00000197611;ENSMUST00000199234;ENSMUST00000200004	GO:0001525(angiogenesis);GO:0001937(negative regulation of endothelial cell proliferation);GO:0005515(protein binding);GO:0005546(phosphatidylinositol-4,5-bisphosphate binding);GO:0005737(cytoplasm);GO:0005856(cytoskeleton);GO:0005874(microtubule);GO:0005886(plasma membrane);GO:0005911(cell-cell junction);GO:0008017(microtubule binding);GO:0010596(negative regulation of endothelial cell migration…	04015(Rap1 signaling pathway);04015(Rap1 signaling pathway)	K17705	NA	KRIT1, ankyrin repeat containing [Source:MGI Symbol;Acc:MGI:1930618]	retained_intron;protein_coding;nonsense_mediated_decay	1.90727	2.15557	2.24058	2.27039	1.98033	2.16584	2.07536	2.59315	2.213	2.21348	2.07219	2.2725	2.12131	2.70183	2.08886	3173	3525	3387	3787	2737	3743	3663	3593	3526	4227	3931	3899	3703	5108	3743
ENSMUSG00000000605	chr7	7282309	7300851	-	Clcn4	ENSMUST00000000619;ENSMUST00000210061;ENSMUST00000210444;ENSMUST00000210594;ENSMUST00000211574;ENSMUST00000210362;ENSMUST00000211551;ENSMUST00000209916;ENSMUST00000210989;ENSMUST00000210809	GO:0000166(nucleotide binding);GO:0005247(voltage-gated chloride channel activity);GO:0005254(chloride channel activity);GO:0005524(ATP binding);GO:0005768(endosome);GO:0005769(early endosome);GO:0005783(endoplasmic reticulum);GO:0005789(endoplasmic reticulum membrane);GO:0005794(Golgi apparatus);GO:0005886(plasma membrane);GO:0005887(integral component of plasma membrane);GO:0006811(ion transpor…	NA	K05012	NA	chloride channel, voltage-sensitive 4 [Source:MGI Symbol;Acc:MGI:104571]	protein_coding;retained_intron;nonsense_mediated_decay;processed_transcript	5.78439	5.67377	4.95269	5.66272	4.65563	5.37275	3.51813	3.60881	3.60933	3.29904	3.65518	3.23733	3.79147	3.19316	1.59157	3774	3640	2936	3707	2522	3642	2436	1962	2256	2472	2722	2181	2598	2370	1121
ENSMUSG00000000606	chr14	51410820	51420721	+	Vmn2r88	ENSMUST00000159674;ENSMUST00000163019;ENSMUST00000232797;ENSMUST00000232951;ENSMUST00000233126;ENSMUST00000233280;ENSMUST00000233394;ENSMUST00000233651;ENSMUST00000233766;ENSMUST00000233848;ENSMUST00000233920;ENSMUST00000022438	GO:0004930(G protein-coupled receptor activity);GO:0005886(plasma membrane);GO:0005887(integral component of plasma membrane);GO:0007165(signal transduction);GO:0007186(G protein-coupled receptor signaling pathway);GO:0016020(membrane);GO:0016021(integral component of membrane);GO:0038023(signaling receptor activity);GO:0038023(signaling receptor activity)	NA	K04613	NA	vomeronasal 2, receptor 88 [Source:MGI Symbol;Acc:MGI:1316662]	protein_coding	0.0001	0.0001	0.0001	0.0001	0.0001	0.0001	0.0001	0.0001	0.0001	0.0001	0.0001	0.0001	0.0001	0.0001	0.0001	0	0	0	0	0	0	0	0	0	0	0	0	0	0	0
ENSMUSG00000000617	chr11	50850685	50866208	+	Grm6	ENSMUST00000156890;ENSMUST00000171427;ENSMUST00000000631;ENSMUST00000126890	GO:0000139(Golgi membrane);GO:0001640(adenylate cyclase inhibiting G protein-coupled glutamate receptor activity);GO:0001642(group III metabotropic glutamate receptor activity);GO:0004930(G protein-coupled receptor activity);GO:0005783(endoplasmic reticulum);GO:0005789(endoplasmic reticulum membrane);GO:0005794(Golgi apparatus);GO:0005886(plasma membrane);GO:0005887(integral component of plasma m…	04072(Phospholipase D signaling pathway);04080(Neuroactive ligand-receptor interaction);04724(Glutamatergic synapse);04724(Glutamatergic synapse)	K04608	NA	glutamate receptor, metabotropic 6 [Source:MGI Symbol;Acc:MGI:1351343]	processed_transcript;protein_coding	0.0001	0.0001	0.0001	0.0001	0.0001	0.0001	0.0001	0.0001	0.0001	0.0001	0.0001	0.0001	0.0001	0.0001	0.0001	0	0	0	0	0	0	0	0	0	0	0	0	0	0	0
ENSMUSG00000000627	chr6	82911885	82939769	-	Sema4f	ENSMUST00000000641;ENSMUST00000125579;ENSMUST00000203911;ENSMUST00000203271	GO:0001755(neural crest cell migration);GO:0005515(protein binding);GO:0005615(extracellular space);GO:0005783(endoplasmic reticulum);GO:0005886(plasma membrane);GO:0005887(integral component of plasma membrane);GO:0007275(multicellular organism development);GO:0007399(nervous system development);GO:0007411(axon guidance);GO:0016020(membrane);GO:0016021(integral component of membrane);GO:0030154(…	04360(Axon guidance);04360(Axon guidance)	K06521	NA	sema domain, immunoglobulin domain (Ig), TM domain, and short cytoplasmic domain [Source:MGI Symbol;Acc:MGI:1340055]	protein_coding;processed_transcript;retained_intron;nonsense_mediated_decay	0.0001	0.00950825	0.0001	0.0001	0.0001	0.0001	0.0187485	0.0001	0.0387058	0.0146478	0.011077	0.0271924	0.0616523	0.0245778	0.0200708	0	4	0	0	0	0	8	0	15	7	6	12	27	12	9
ENSMUSG00000000628	chr6	82725025	82774454	-	Hk2	ENSMUST00000000642;ENSMUST00000168725;ENSMUST00000170833;ENSMUST00000169270	GO:0000166(nucleotide binding);GO:0001666(response to hypoxia);GO:0001678(cellular glucose homeostasis);GO:0002931(response to ischemia);GO:0003824(catalytic activity);GO:0004340(glucokinase activity);GO:0004396(hexokinase activity);GO:0005515(protein binding);GO:0005524(ATP binding);GO:0005536(glucose binding);GO:0005623(cell);GO:0005739(mitochondrion);GO:0005741(mitochondrial outer membrane);GO…	00010(Glycolysis / Gluconeogenesis);00051(Fructose and mannose metabolism);00052(Galactose metabolism);00500(Starch and sucrose metabolism);00520(Amino sugar and nucleotide sugar metabolism);00524(Neomycin, kanamycin and gentamicin biosynthesis);04066(HIF-1 signaling pathway);04910(Insulin signaling pathway);04930(Type II diabetes mellitus);04973(Carbohydrate digestion and absorption);05230(Centr…	K00844	EC:2.7.1.1	hexokinase 2 [Source:MGI Symbol;Acc:MGI:1315197]	protein_coding;processed_transcript	18.4533	18.4026	19.8439	20.5138	19.6388	17.922	15.9842	17.5046	18.1796	18.6514	16.4699	19.283	17.931	14.9744	17.1548	8377	8212	8180	9338	7399	8450	7694	6617	7901	9717	8525	9026	8542	7728	8386
ENSMUSG00000000631	chr11	77763246	77865980	+	Myo18a	ENSMUST00000108375;ENSMUST00000100795;ENSMUST00000164315;ENSMUST00000108376;ENSMUST00000102488;ENSMUST00000000645;ENSMUST00000092887;ENSMUST00000168348;ENSMUST00000169105;ENSMUST00000130627;ENSMUST00000100794;ENSMUST00000151373;ENSMUST00000130305;ENSMUST00000172303;ENSMUST00000092884;ENSMUST00000164334;ENSMUST00000167856;ENSMUST00000154892;ENSMUST00000134196;ENSMUST00000100443;ENSMUST00000135045;…	GO:0000139(Golgi membrane);GO:0000166(nucleotide binding);GO:0003774(motor activity);GO:0003779(actin binding);GO:0005515(protein binding);GO:0005524(ATP binding);GO:0005737(cytoplasm);GO:0005793(endoplasmic reticulum-Golgi intermediate compartment);GO:0005794(Golgi apparatus);GO:0005802(trans-Golgi network);GO:0005856(cytoskeleton);GO:0005903(brush border);GO:0007030(Golgi organization);GO:00164…	NA	K10362	NA	myosin XVIIIA [Source:MGI Symbol;Acc:MGI:2667185]	protein_coding;retained_intron;processed_transcript	3.35219	3.81463	3.80881	3.69561	3.54762	3.59382	2.52934	2.71501	2.70711	2.32826	2.17653	2.77058	2.30844	2.28521	2.16661	4094	4578	4223	4524	3596	4558	3276	2763	3164	3263	3034	3489	2959	3173	2850
ENSMUSG00000000632	chr11	77930800	77979048	+	Sez6	ENSMUST00000093995;ENSMUST00000142542;ENSMUST00000138749;ENSMUST00000000646;ENSMUST00000155087;ENSMUST00000138346;ENSMUST00000151982;ENSMUST00000140630;ENSMUST00000126866	GO:0003674(molecular_function);GO:0005576(extracellular region);GO:0005737(cytoplasm);GO:0005783(endoplasmic reticulum);GO:0005886(plasma membrane);GO:0008344(adult locomotory behavior);GO:0016020(membrane);GO:0016021(integral component of membrane);GO:0021680(cerebellar Purkinje cell layer development);GO:0030054(cell junction);GO:0030425(dendrite);GO:0042995(cell projection);GO:0043025(neuronal…	NA	NA	NA	seizure related gene 6 [Source:MGI Symbol;Acc:MGI:104745]	protein_coding;retained_intron;processed_transcript;nonsense_mediated_decay	0.00855605	0.0001	0.0001	0.0001	0.0001	0.0001	0.0001	0.0001	0.0001	0.0001	0.0001	0.0001	0.0001	0.0001	0.0001	4	0	0	0	0	0	0	0	0	0	0	0	0	0	0
ENSMUSG00000000673	chr17	83831156	83846812	-	Haao	ENSMUST00000000687;ENSMUST00000234214;ENSMUST00000234863;ENSMUST00000234750;ENSMUST00000234823;ENSMUST00000234312	GO:0000334(3-hydroxyanthranilate 3,4-dioxygenase activity);GO:0005506(iron ion binding);GO:0005737(cytoplasm);GO:0005829(cytosol);GO:0006569(tryptophan catabolic process);GO:0008198(ferrous iron binding);GO:0009435(NAD biosynthetic process);GO:0010043(response to zinc ion);GO:0016491(oxidoreductase activity);GO:0019363(pyridine nucleotide biosynthetic process);GO:0019805(quinolinate biosynthetic …	00380(Tryptophan metabolism);00380(Tryptophan metabolism)	K00452	EC:1.13.11.6	3-hydroxyanthranilate 3,4-dioxygenase [Source:MGI Symbol;Acc:MGI:1349444]	protein_coding;nonsense_mediated_decay;retained_intron	0.0739379	0.0204992	0.0232643	0.0360671	0.0001	0.0289585	0.0001	0.0001	0.0106812	0.0001	0.009263	0.0204867	0.0351579	0.0001	0.0001	27	8	8	13	0	11	0	0	5	0	4	8	14	0	0
ENSMUSG00000000682	chr4	134082448	134095082	-	Cd52	ENSMUST00000145122;ENSMUST00000000696;ENSMUST00000137445	GO:0005886(plasma membrane);GO:0007204(positive regulation of cytosolic calcium ion concentration);GO:0009617(response to bacterium);GO:0016020(membrane);GO:0031225(anchored component of membrane);GO:0097225(sperm midpiece);GO:0097225(sperm midpiece)	NA	NA	NA	CD52 antigen [Source:MGI Symbol;Acc:MGI:1346088]	processed_transcript;protein_coding	390.641	455.53	415.729	370.354	428.244	389.79	228.299	207.494	215.308	267.012	270.164	238.279	245.888	264.485	271.488	35264	40423	34078	33527	32083	36548	21853	15599	18608	27663	27809	22181	23293	27142	26394
ENSMUSG00000000686	chr11	77515121	77538607	+	Abhd15	ENSMUST00000094004;ENSMUST00000145676;ENSMUST00000147386	GO:0005576(extracellular region);GO:0016787(hydrolase activity);GO:0044255(cellular lipid metabolic process);GO:0044255(cellular lipid metabolic process)	NA	K13707	NA	abhydrolase domain containing 15 [Source:MGI Symbol;Acc:MGI:1914727]	protein_coding	0.186697	0.203158	0.0406948	0.243323	0.345532	0.115014	0.0544829	0.0876908	0.0179218	0.152295	0.0001	0.0001	0.0620975	0.0001	0.0001	44	47	9	57	67	28	14	17	4	41	0	0	16	0	0
ENSMUSG00000000690	chr11	96292476	96301569	+	Hoxb6	ENSMUST00000173432;ENSMUST00000000704	GO:0000980(RNA polymerase II distal enhancer sequence-specific DNA binding);GO:0003677(DNA binding);GO:0003700(DNA-binding transcription factor activity);GO:0005634(nucleus);GO:0006355(regulation of transcription, DNA-templated);GO:0007275(multicellular organism development);GO:0009952(anterior/posterior pattern specification);GO:0034101(erythrocyte homeostasis);GO:0043565(sequence-specific DNA b…	NA	K09306	NA	homeobox B6 [Source:MGI Symbol;Acc:MGI:96187]	protein_coding	2.68612	3.372	1.65003	2.92363	3.63303	2.18894	1.31676	0.791582	0.872234	1.08836	0.846634	1.16039	0.917188	1.71555	1.03703	402	496	224	439	451	340	210	99	125	187	146	179	144	293	168
ENSMUSG00000000693	chr6	83034173	83052562	+	Loxl3	ENSMUST00000152679;ENSMUST00000000707;ENSMUST00000101257;ENSMUST00000204318;ENSMUST00000155502	GO:0001837(epithelial to mesenchymal transition);GO:0001968(fibronectin binding);GO:0004720(protein-lysine 6-oxidase activity);GO:0005044(scavenger receptor activity);GO:0005507(copper ion binding);GO:0005576(extracellular region);GO:0005615(extracellular space);GO:0005634(nucleus);GO:0005737(cytoplasm);GO:0006898(receptor-mediated endocytosis);GO:0006954(inflammatory response);GO:0016020(membran…	NA	K00280	EC:1.4.3.-	lysyl oxidase-like 3 [Source:MGI Symbol;Acc:MGI:1337004]	processed_transcript;protein_coding;retained_intron	0.241324	0.330978	0.210373	0.0619132	0.0776127	0.245748	0.15013	0.0586807	0.0485346	0.150651	0.0651031	0.100398	0.124254	0.278051	0.206433	85	114	68	22	23	91	56	18	17	61	27	37	46	111	78
ENSMUSG00000000701	chr12	105176344	105181145	+	Tcl1b5	ENSMUST00000000717	GO:0008284(positive regulation of cell population proliferation);GO:0019901(protein kinase binding);GO:0032991(protein-containing complex);GO:0033138(positive regulation of peptidyl-serine phosphorylation);GO:0043539(protein serine/threonine kinase activator activity);GO:0071902(positive regulation of protein serine/threonine kinase activity)	NA	NA	NA	T cell leukemia/lymphoma 1B, 5 [Source:MGI Symbol;Acc:MGI:1351635]	protein_coding	0.0001	0.0001	0.0001	0.0001	0.0001	0.0001	0.0001	0.0001	0.0001	0.0001	0.0001	0.0001	0.0001	0.0001	0.0001	0	0	0	0	0	0	0	0	0	0	0	0	0	0	0
ENSMUSG00000000706	chr13	23456992	23465901	-	Btn1a1	ENSMUST00000041674;ENSMUST00000110434;ENSMUST00000225831	GO:0005102(signaling receptor binding);GO:0005515(protein binding);GO:0009897(external side of plasma membrane);GO:0016020(membrane);GO:0016021(integral component of membrane);GO:0031324(negative regulation of cellular metabolic process);GO:0046007(negative regulation of activated T cell proliferation);GO:0050710(negative regulation of cytokine secretion);GO:0050776(regulation of immune response)…	NA	K06712	NA	butyrophilin, subfamily 1, member A1 [Source:MGI Symbol;Acc:MGI:103118]	protein_coding;processed_transcript	0.0001	0.0001	0.0001	0.0001	0.0001	0.0001	0.0001	0.0001	0.0001	0.0001	0.0001	0.0001	0.0001	0.0001	0.0001	0	0	0	0	0	0	0	0	0	0	0	0	0	0	0
ENSMUSG00000000708	chr17	53566861	53672720	+	Kat2b	ENSMUST00000163648;ENSMUST00000000724;ENSMUST00000164390;ENSMUST00000166525;ENSMUST00000167092;ENSMUST00000172160;ENSMUST00000171072	GO:0000123(histone acetyltransferase complex);GO:0000776(kinetochore);GO:0000790(nuclear chromatin);GO:0000977(RNA polymerase II regulatory region sequence-specific DNA binding);GO:0003682(chromatin binding);GO:0003712(transcription coregulator activity);GO:0003713(transcription coactivator activity);GO:0004145(diamine N-acetyltransferase activity);GO:0004402(histone acetyltransferase activity);G…	04330(Notch signaling pathway);04919(Thyroid hormone signaling pathway);05166(Human T-cell leukemia virus 1 infection);05203(Viral carcinogenesis);05203(Viral carcinogenesis)	K06062	EC:2.3.1.48	K(lysine) acetyltransferase 2B [Source:MGI Symbol;Acc:MGI:1343094]	processed_transcript;protein_coding;retained_intron;nonsense_mediated_decay	4.95751	5.32011	5.22661	5.75919	4.75296	5.04517	2.52519	3.80852	2.85722	2.92718	3.11365	2.60569	2.58943	3.10221	2.46696	1837	1939	1760	2139	1461	1942	992	1176	1014	1245	1315	995	1009	1307	986
ENSMUSG00000000711	chr10	128677175	128696264	-	Rab5b	ENSMUST00000000727;ENSMUST00000220593	GO:0000166(nucleotide binding);GO:0003924(GTPase activity);GO:0005515(protein binding);GO:0005525(GTP binding);GO:0005768(endosome);GO:0005769(early endosome);GO:0005886(plasma membrane);GO:0006886(intracellular protein transport);GO:0006897(endocytosis);GO:0007032(endosome organization);GO:0015031(protein transport);GO:0016020(membrane);GO:0019003(GDP binding);GO:0019882(antigen processing and p…	04014(Ras signaling pathway);04144(Endocytosis);04145(Phagosome);04962(Vasopressin-regulated water reabsorption);05146(Amoebiasis);05152(Tuberculosis);05152(Tuberculosis)	K07888	NA	RAB5B, member RAS oncogene family [Source:MGI Symbol;Acc:MGI:105938]	protein_coding;retained_intron	15.351	14.5433	16.3449	15.3989	15.7926	16.354	32.5315	25.9283	28.4016	29.1118	29.6284	30.6762	29.1663	31.5333	29.8323	4905	4568	4743	4934	4188	5428	11021	6899	8687	10674	10795	10107	9779	11453	10265
ENSMUSG00000000724	chr11	77718615	77725283	-	Cryba1	ENSMUST00000124178;ENSMUST00000078623	GO:0001818(negative regulation of cytokine production);GO:0002088(lens development in camera-type eye);GO:0005634(nucleus);GO:0005737(cytoplasm);GO:0007601(visual perception);GO:0014067(negative regulation of phosphatidylinositol 3-kinase signaling);GO:0032007(negative regulation of TOR signaling);GO:0051898(negative regulation of protein kinase B signaling);GO:0070373(negative regulation of ERK1…	NA	NA	NA	crystallin, beta A1 [Source:MGI Symbol;Acc:MGI:88518]	retained_intron;protein_coding	0.0001	0.0001	0.0001	0.0001	0.0001	0.0001	0.0001	0.0001	0.0001	0.0001	0.0001	0.0001	0.0001	0.0001	0.0001	0	0	0	0	0	0	0	0	0	0	0	0	0	0	0
ENSMUSG00000000730	chr10	78041947	78063622	+	Dnmt3l	ENSMUST00000135316;ENSMUST00000138785;ENSMUST00000000746;ENSMUST00000151242;ENSMUST00000144446;ENSMUST00000123940;ENSMUST00000131825;ENSMUST00000139539	GO:0000794(condensed nuclear chromosome);GO:0001701(in utero embryonic development);GO:0001890(placenta development);GO:0005515(protein binding);GO:0005634(nucleus);GO:0005654(nucleoplasm);GO:0005720(nuclear heterochromatin);GO:0005737(cytoplasm);GO:0006306(DNA methylation);GO:0007141(male meiosis I);GO:0007283(spermatogenesis);GO:0008047(enzyme activator activity);GO:0008168(methyltransferase ac…	NA	K17400	NA	DNA (cytosine-5-)-methyltransferase 3-like [Source:MGI Symbol;Acc:MGI:1859287]	processed_transcript;protein_coding;retained_intron	0.164182	0.0639294	0.155993	0.104912	0.0001	0.07361	0.111665	0.165735	0.175316	0.062123	0.155098	0.131386	0.0157685	0.163925	0.082526	38	15	33	25	0	18	28	32	39	17	41	32	4	43	21
ENSMUSG00000000731	chr10	78030022	78043580	-	Aire	ENSMUST00000128241;ENSMUST00000130972;ENSMUST00000145975;ENSMUST00000143548;ENSMUST00000131028;ENSMUST00000019257;ENSMUST00000105395;ENSMUST00000105396;ENSMUST00000140636;ENSMUST00000148469;ENSMUST00000155021;ENSMUST00000156417;ENSMUST00000143735;ENSMUST00000154374;ENSMUST00000143452;ENSMUST00000141255	GO:0000977(RNA polymerase II regulatory region sequence-specific DNA binding);GO:0002458(peripheral T cell tolerance induction);GO:0002509(central tolerance induction to self antigen);GO:0003677(DNA binding);GO:0003682(chromatin binding);GO:0005634(nucleus);GO:0005737(cytoplasm);GO:0006355(regulation of transcription, DNA-templated);GO:0006417(regulation of translation);GO:0006959(humoral immune …	04120(Ubiquitin mediated proteolysis);05340(Primary immunodeficiency);05340(Primary immunodeficiency)	K10603	NA	autoimmune regulator (autoimmune polyendocrinopathy candidiasis ectodermal dystrophy) [Source:MGI Symbol;Acc:MGI:1338803]	protein_coding;retained_intron;nonsense_mediated_decay	0.0001	0.0001	0.0001	0.0001	0.0001	0.0001	0.0001	0.0001	0.0001	0.0001	0.0001	0.0001	0.0001	0.0001	0.0001	0	0	0	0	0	0	0	0	0	0	0	0	0	0	0
ENSMUSG00000000732	chr10	78069302	78079525	+	Icosl	ENSMUST00000105393;ENSMUST00000217675;ENSMUST00000219038;ENSMUST00000219633	GO:0002250(adaptive immune response);GO:0002376(immune system process);GO:0005102(signaling receptor binding);GO:0005515(protein binding);GO:0005886(plasma membrane);GO:0005887(integral component of plasma membrane);GO:0007165(signal transduction);GO:0009897(external side of plasma membrane);GO:0016020(membrane);GO:0016021(integral component of membrane);GO:0036464(cytoplasmic ribonucleoprotein g…	04514(Cell adhesion molecules (CAMs));04672(Intestinal immune network for IgA production);04672(Intestinal immune network for IgA production)	K06710	NA	icos ligand [Source:MGI Symbol;Acc:MGI:1354701]	protein_coding;retained_intron	0.088906	0.0326601	0.0001	0.0240305	0.120117	0.0001	0.0989274	0.0624373	0.021367	0.00932518	0.0734521	0.0311355	0.0924362	0.292005	0.0298132	32	12	0	9	36	0	38	19	8	4	30	12	35	118	12
ENSMUSG00000000738	chr8	123062942	123097760	+	Spg7	ENSMUST00000142541;ENSMUST00000125975;ENSMUST00000149248;ENSMUST00000108868;ENSMUST00000153285;ENSMUST00000128803;ENSMUST00000153492;ENSMUST00000142150;ENSMUST00000128234;ENSMUST00000130787;ENSMUST00000152972;ENSMUST00000135991;ENSMUST00000212364	GO:0000166(nucleotide binding);GO:0004222(metalloendopeptidase activity);GO:0005515(protein binding);GO:0005524(ATP binding);GO:0005739(mitochondrion);GO:0005743(mitochondrial inner membrane);GO:0005745(m-AAA complex);GO:0005757(mitochondrial permeability transition pore complex);GO:0006508(proteolysis);GO:0007005(mitochondrion organization);GO:0007155(cell adhesion);GO:0008089(anterograde axonal…	NA	K09552	EC:3.4.24.-	SPG7, paraplegin matrix AAA peptidase subunit [Source:MGI Symbol;Acc:MGI:2385906]	protein_coding;retained_intron;nonsense_mediated_decay;processed_transcript	7.62511	8.65905	7.68783	8.82631	9.85135	7.80362	6.13982	6.2762	7.50009	5.89378	5.85927	5.90178	5.77394	5.36909	5.96874	2625	2930	2401	3045	2811	2790	2240	1800	2471	2329	2300	2095	2085	2101	2213
ENSMUSG00000000739	chr8	123140192	123158315	-	Sult5a1	ENSMUST00000000755;ENSMUST00000122819;ENSMUST00000137998;ENSMUST00000146007;ENSMUST00000126951;ENSMUST00000152722	GO:0003674(molecular_function);GO:0005575(cellular_component);GO:0008146(sulfotransferase activity);GO:0008150(biological_process);GO:0016740(transferase activity);GO:0016740(transferase activity)	NA	NA	NA	sulfotransferase family 5A, member 1 [Source:MGI Symbol;Acc:MGI:1931463]	protein_coding;nonsense_mediated_decay;retained_intron	0.0001	0.0001	0.0001	0.0001	0.0001	0.0107718	0.0001	0.0001	0.0001	0.0001	0.0001	0.0001	0.0001	0.0001	0.0001	0	0	0	0	0	4	0	0	0	0	0	0	0	0	0
ENSMUSG00000000740	chr8	123102350	123105244	+	Rpl13	ENSMUST00000000756;ENSMUST00000152444;ENSMUST00000132275;ENSMUST00000129311;ENSMUST00000212887	GO:0003735(structural constituent of ribosome);GO:0005622(intracellular);GO:0005730(nucleolus);GO:0005783(endoplasmic reticulum);GO:0005829(cytosol);GO:0005840(ribosome);GO:0006412(translation);GO:0022625(cytosolic large ribosomal subunit);GO:0022625(cytosolic large ribosomal subunit)	03010(Ribosome);03010(Ribosome)	K02873	NA	ribosomal protein L13 [Source:MGI Symbol;Acc:MGI:105922]	protein_coding;retained_intron	179.745	165.04	174.197	162.136	170.436	135.368	98.7867	92.5925	92.8289	92.8022	101.06	98.1822	92.8482	97.629	102.563	35473	32019	31218	32089	27917	27750	20673	15219	17540	21019	22744	19982	19231	21904	21799
ENSMUSG00000000743	chr8	123204264	123212763	-	Chmp1a	ENSMUST00000000759;ENSMUST00000167655;ENSMUST00000212107;ENSMUST00000172336	GO:0000794(condensed nuclear chromosome);GO:0000815(ESCRT III complex);GO:0005515(protein binding);GO:0005634(nucleus);GO:0005737(cytoplasm);GO:0005768(endosome);GO:0005769(early endosome);GO:0005771(multivesicular body);GO:0005815(microtubule organizing center);GO:0006997(nucleus organization);GO:0007034(vacuolar transport);GO:0007049(cell cycle);GO:0007076(mitotic chromosome condensation);GO:00…	04144(Endocytosis);04217(Necroptosis);04217(Necroptosis)	K12197	NA	charged multivesicular body protein 1A [Source:MGI Symbol;Acc:MGI:1920159]	protein_coding;retained_intron;processed_transcript	14.1157	14.1971	14.3194	13.6355	12.9161	11.6305	9.44299	7.36131	8.06565	10.2503	10.0488	10.3989	9.62212	10.1924	9.24922	3515	3475	3239	3405	2670	3009	2494	1528	1923	2929	2853	2671	2515	2886	2480
ENSMUSG00000000751	chr11	75298166	75348324	-	Rpa1	ENSMUST00000092907;ENSMUST00000000767;ENSMUST00000135770;ENSMUST00000154894;ENSMUST00000149365	GO:0000723(telomere maintenance);GO:0000724(double-strand break repair via homologous recombination);GO:0000784(nuclear chromosome, telomeric region);GO:0000793(condensed chromosome);GO:0000794(condensed nuclear chromosome);GO:0000800(lateral element);GO:0001673(male germ cell nucleus);GO:0001701(in utero embryonic development);GO:0003676(nucleic acid binding);GO:0003677(DNA binding);GO:0003682(c…	03030(DNA replication);03420(Nucleotide excision repair);03430(Mismatch repair);03440(Homologous recombination);03460(Fanconi anemia pathway);03460(Fanconi anemia pathway)	K07466	NA	replication protein A1 [Source:MGI Symbol;Acc:MGI:1915525]	protein_coding;processed_transcript;retained_intron	30.1949	29.9109	32.4754	31.9386	26.4878	32.6332	9.79837	21.0909	11.9751	9.24539	11.2086	17.3523	16.1507	17.3144	15.7358	12810	12474	12511	13589	9327	14380	4409	7452	4865	4503	5423	7592	7192	8351	7191
ENSMUSG00000000753	chr11	75409769	75422701	-	Serpinf1	ENSMUST00000000769;ENSMUST00000168902;ENSMUST00000167281;ENSMUST00000138661;ENSMUST00000139403;ENSMUST00000137103;ENSMUST00000125982;ENSMUST00000155009	GO:0001822(kidney development);GO:0004867(serine-type endopeptidase inhibitor activity);GO:0005576(extracellular region);GO:0005604(basement membrane);GO:0005615(extracellular space);GO:0007568(aging);GO:0007614(short-term memory);GO:0010447(response to acidic pH);GO:0010596(negative regulation of endothelial cell migration);GO:0010629(negative regulation of gene expression);GO:0010951(negative r…	04310(Wnt signaling pathway);04310(Wnt signaling pathway)	K19614	NA	serine (or cysteine) peptidase inhibitor, clade F, member 1 [Source:MGI Symbol;Acc:MGI:108080]	protein_coding;nonsense_mediated_decay;retained_intron	0.0001	0.0251331	0.0001	0.0001	0.0148734	0.0574537	0.0001	0.0001	0.0652196	0.0001	0.0551425	0.0795738	0.0001	0.0182944	0.066324	0	5	0	0	3	11	0	0	12	0	12	15	0	4	13
ENSMUSG00000000759	chr8	12614277	12672248	-	Tubgcp3	ENSMUST00000164774;ENSMUST00000000776;ENSMUST00000168657;ENSMUST00000164611;ENSMUST00000164971;ENSMUST00000167547;ENSMUST00000164861;ENSMUST00000165321;ENSMUST00000172056	GO:0000226(microtubule cytoskeleton organization);GO:0000278(mitotic cell cycle);GO:0000922(spindle pole);GO:0000923(equatorial microtubule organizing center);GO:0000930(gamma-tubulin complex);GO:0005737(cytoplasm);GO:0005813(centrosome);GO:0005814(centriole);GO:0005815(microtubule organizing center);GO:0005827(polar microtubule);GO:0005856(cytoskeleton);GO:0005874(microtubule);GO:0007020(microtu…	NA	K16570	NA	tubulin, gamma complex associated protein 3 [Source:MGI Symbol;Acc:MGI:2183752]	nonsense_mediated_decay;protein_coding;retained_intron	4.34537	4.48717	4.63167	4.50703	4.55833	4.46696	2.60101	2.90954	2.47541	2.43216	2.48481	2.5883	2.76508	2.70036	2.42071	2834	2877	2743	2948	2469	3027	1800	1581	1547	1821	1847	1742	1894	2003	1702
ENSMUSG00000000766	chr10	6758506	7038198	+	Oprm1	ENSMUST00000147171;ENSMUST00000105615;ENSMUST00000143875;ENSMUST00000056385;ENSMUST00000092734;ENSMUST00000105597;ENSMUST00000150374;ENSMUST00000105607;ENSMUST00000063036;ENSMUST00000152674;ENSMUST00000105601;ENSMUST00000105602;ENSMUST00000078634;ENSMUST00000000783;ENSMUST00000092731;ENSMUST00000092729;ENSMUST00000154906;ENSMUST00000105605;ENSMUST00000135502;ENSMUST00000123861;ENSMUST00000129954;…	GO:0001965(G-protein alpha-subunit binding);GO:0002438(acute inflammatory response to antigenic stimulus);GO:0004930(G protein-coupled receptor activity);GO:0004979(beta-endorphin receptor activity);GO:0004985(opioid receptor activity);GO:0005245(voltage-gated calcium channel activity);GO:0005515(protein binding);GO:0005737(cytoplasm);GO:0005768(endosome);GO:0005886(plasma membrane);GO:0005887(in…	04080(Neuroactive ligand-receptor interaction);04915(Estrogen signaling pathway);05032(Morphine addiction);05032(Morphine addiction)	K04215	NA	opioid receptor, mu 1 [Source:MGI Symbol;Acc:MGI:97441]	nonsense_mediated_decay;protein_coding;processed_transcript	0.0001	0.0001	0.0001	0.0001	0.0001	0.0001	0.0001	0.0001	0.0001	0.0001	0.0001	0.0001	0.0001	0.0001	0.0001	0	0	0	0	0	0	0	0	0	0	0	0	0	0	0
ENSMUSG00000000776	chr14	70438757	70443447	-	Polr3d	ENSMUST00000000793;ENSMUST00000180358;ENSMUST00000226523;ENSMUST00000227985;ENSMUST00000227748;ENSMUST00000226549	GO:0000790(nuclear chromatin);GO:0001056(RNA polymerase III activity);GO:0002376(immune system process);GO:0003677(DNA binding);GO:0003682(chromatin binding);GO:0003899(DNA-directed 5'-3' RNA polymerase activity);GO:0005634(nucleus);GO:0005654(nucleoplasm);GO:0005666(RNA polymerase III complex);GO:0005829(cytosol);GO:0006383(transcription by RNA polymerase III);GO:0016607(nuclear speck);GO:003272…	03020(RNA polymerase);04623(Cytosolic DNA-sensing pathway);04623(Cytosolic DNA-sensing pathway)	K03026	NA	polymerase (RNA) III (DNA directed) polypeptide D [Source:MGI Symbol;Acc:MGI:1914315]	protein_coding;retained_intron	15.9446	15.783	15.9734	15.3634	17.405	16.3907	11.0763	9.04831	10.7698	10.6778	10.9782	9.83821	10.6726	11.4322	11.5363	3463	3370	3151	3347	3138	3698	2552	1639	2240	2663	2720	2205	2434	2825	2699
ENSMUSG00000000782	chr11	52252371	52283014	-	Tcf7	ENSMUST00000086844;ENSMUST00000109071	GO:0000122(negative regulation of transcription by RNA polymerase II);GO:0000978(RNA polymerase II proximal promoter sequence-specific DNA binding);GO:0001227(DNA-binding transcription repressor activity, RNA polymerase II-specific);GO:0003677(DNA binding);GO:0003700(DNA-binding transcription factor activity);GO:0005634(nucleus);GO:0005654(nucleoplasm);GO:0005667(transcription factor complex);GO:…	04310(Wnt signaling pathway);04390(Hippo signaling pathway);04520(Adherens junction);04916(Melanogenesis);04934(Cushing syndrome);05165(Human papillomavirus infection);05200(Pathways in cancer);05210(Colorectal cancer);05213(Endometrial cancer);05215(Prostate cancer);05216(Thyroid cancer);05217(Basal cell carcinoma);05221(Acute myeloid leukemia);05224(Breast cancer);05225(Hepatocellular carcinoma…	K02620	NA	transcription factor 7, T cell specific [Source:MGI Symbol;Acc:MGI:98507]	protein_coding	0.0001	0.0001	0.0001	0.0001	0.0224536	0.0001	0.0001	0.0001	0.0001	0.0410318	0.0330361	0.0001	0.0717964	0.0001	0.0001	0	0	0	0	4	0	0	0	0	10	8	0	16	0	0
ENSMUSG00000000787	chrX	13280970	13294052	+	Ddx3x	ENSMUST00000000804;ENSMUST00000153851;ENSMUST00000153611;ENSMUST00000123096;ENSMUST00000149639	GO:0000166(nucleotide binding);GO:0002376(immune system process);GO:0003676(nucleic acid binding);GO:0003677(DNA binding);GO:0003723(RNA binding);GO:0003924(GTPase activity);GO:0004003(ATP-dependent DNA helicase activity);GO:0004004(ATP-dependent RNA helicase activity);GO:0004386(helicase activity);GO:0005515(protein binding);GO:0005524(ATP binding);GO:0005634(nucleus);GO:0005737(cytoplasm);GO:00…	04622(RIG-I-like receptor signaling pathway);05161(Hepatitis B);05203(Viral carcinogenesis);05203(Viral carcinogenesis)	K11594	EC:3.6.4.13	DEAD/H (Asp-Glu-Ala-Asp/His) box polypeptide 3, X-linked [Source:MGI Symbol;Acc:MGI:103064]	protein_coding;processed_transcript;retained_intron	118.482	126.591	114.231	123.152	117.578	119.276	109.592	109.827	116.979	110.155	94.2036	114.17	113.206	91.6253	103.59	47549	49941	41627	49563	39162	49719	46634	36703	44943	50733	43108	47246	47676	41800	44769
ENSMUSG00000000791	chr8	70808449	70821424	+	Il12rb1	ENSMUST00000211936;ENSMUST00000000808;ENSMUST00000212657;ENSMUST00000212146;ENSMUST00000212251;ENSMUST00000212826	GO:0002230(positive regulation of defense response to virus by host);GO:0002827(positive regulation of T-helper 1 type immune response);GO:0004896(cytokine receptor activity);GO:0005143(interleukin-12 receptor binding);GO:0005515(protein binding);GO:0005886(plasma membrane);GO:0009897(external side of plasma membrane);GO:0016020(membrane);GO:0016021(integral component of membrane);GO:0016517(inte…	04060(Cytokine-cytokine receptor interaction);04630(Jak-STAT signaling pathway);04658(Th1 and Th2 cell differentiation);04659(Th17 cell differentiation);05200(Pathways in cancer);05321(Inflammatory bowel disease (IBD));05321(Inflammatory bowel disease (IBD))	K05063	NA	interleukin 12 receptor, beta 1 [Source:MGI Symbol;Acc:MGI:104579]	retained_intron;protein_coding	0.101483	0.210074	0.228369	0.154186	0.136653	0.178632	0.491272	0.471096	0.317507	0.462488	0.43742	0.449042	0.452496	0.654582	0.312775	32	66	66	49	36	59	164	123	95	166	158	145	150	233	106
ENSMUSG00000000792	chr8	70882889	70892757	-	Slc5a5	ENSMUST00000000809	GO:0005634(nucleus);GO:0006590(thyroid hormone generation);GO:0008507(sodium:iodide symporter activity);GO:0015111(iodide transmembrane transporter activity);GO:0015705(iodide transport);GO:0016020(membrane);GO:0016021(integral component of membrane);GO:0022857(transmembrane transporter activity);GO:0055085(transmembrane transport);GO:0071320(cellular response to cAMP);GO:0071371(cellular respons…	04918(Thyroid hormone synthesis)	K14385	NA	solute carrier family 5 (sodium iodide symporter), member 5 [Source:MGI Symbol;Acc:MGI:2149330]	protein_coding	0.267607	0.0001	0.262153	0.248702	0.060896	0.2385	0.214771	0.130328	0.092741	0.418361	0.293733	0.233968	0.231104	0.301131	0.26421	60	0	54	56	12	56	51	25	20	107	75	54	55	77	64
ENSMUSG00000000794	chr3	89520164	89675132	+	Kcnn3	ENSMUST00000000811;ENSMUST00000124584	GO:0005516(calmodulin binding);GO:0005737(cytoplasm);GO:0005886(plasma membrane);GO:0006811(ion transport);GO:0006813(potassium ion transport);GO:0015269(calcium-activated potassium channel activity);GO:0016020(membrane);GO:0016021(integral component of membrane);GO:0016286(small conductance calcium-activated potassium channel activity);GO:0030175(filopodium);GO:0031594(neuromuscular junction);GO…	04911(Insulin secretion);04911(Insulin secretion)	K04944	NA	potassium intermediate/small conductance calcium-activated channel, subfamily N, member 3 [Source:MGI Symbol;Acc:MGI:2153183]	protein_coding;retained_intron	0.0001	0.00477843	0.0001	0.0001	0.0001	0.0001	0.00892337	0.0001	0.0148253	0.00343506	0.00414898	0.0001	0.0001	0.0001	0.00219669	0	4	0	0	0	0	8	0	12	4	4	0	0	0	3
ENSMUSG00000000804	chr11	84984442	85140038	-	Usp32	ENSMUST00000108075;ENSMUST00000000821;ENSMUST00000173156;ENSMUST00000174602;ENSMUST00000172515;ENSMUST00000172950;ENSMUST00000173271;ENSMUST00000172595;ENSMUST00000174809	GO:0004843(thiol-dependent ubiquitin-specific protease activity);GO:0005509(calcium ion binding);GO:0005794(Golgi apparatus);GO:0005829(cytosol);GO:0006508(proteolysis);GO:0006511(ubiquitin-dependent protein catabolic process);GO:0016579(protein deubiquitination);GO:0036459(thiol-dependent ubiquitinyl hydrolase activity);GO:0036459(thiol-dependent ubiquitinyl hydrolase activity)	NA	K11837	EC:3.4.19.12	ubiquitin specific peptidase 32 [Source:MGI Symbol;Acc:MGI:2144475]	protein_coding;nonsense_mediated_decay;retained_intron;processed_transcript	4.17743	5.95931	5.05632	5.33705	5.10673	5.29277	7.3498	9.02442	8.75563	7.72555	6.3908	8.97076	7.797	7.00647	7.43991	2442	3425	2684	3128	2478	3214	4554	4392	4898	5180	4259	5405	4782	4655	4682
ENSMUSG00000000805	chr11	84957786	84966044	+	Car4	ENSMUST00000139416;ENSMUST00000103194;ENSMUST00000138331;ENSMUST00000150596;ENSMUST00000127827;ENSMUST00000108076	GO:0004089(carbonate dehydratase activity);GO:0005515(protein binding);GO:0005791(rough endoplasmic reticulum);GO:0005793(endoplasmic reticulum-Golgi intermediate compartment);GO:0005794(Golgi apparatus);GO:0005802(trans-Golgi network);GO:0005886(plasma membrane);GO:0006885(regulation of pH);GO:0008270(zinc ion binding);GO:0009986(cell surface);GO:0015670(carbon dioxide transport);GO:0015701(bica…	00910(Nitrogen metabolism);04964(Proximal tubule bicarbonate reclamation);04964(Proximal tubule bicarbonate reclamation)	K18246	EC:4.2.1.1	carbonic anhydrase 4 [Source:MGI Symbol;Acc:MGI:1096574]	retained_intron;protein_coding;processed_transcript;nonsense_mediated_decay	0.0001	0.0001	0.0001	0.0001	0.0001	0.0001	0.0001	0.0001	0.0001	0.0001	0.0001	0.0001	0.0001	0.0001	0.0001	0	0	0	0	0	0	0	0	0	0	0	0	0	0	0
ENSMUSG00000000811	chr6	89643988	89675529	+	Txnrd3	ENSMUST00000000828;ENSMUST00000101171	GO:0004791(thioredoxin-disulfide reductase activity);GO:0005623(cell);GO:0005654(nucleoplasm);GO:0005829(cytosol);GO:0009055(electron transfer activity);GO:0015035(protein disulfide oxidoreductase activity);GO:0016491(oxidoreductase activity);GO:0016668(oxidoreductase activity, acting on a sulfur group of donors, NAD(P) as acceptor);GO:0022900(electron transport chain);GO:0045454(cell redox homeo…	00450(Selenocompound metabolism);05200(Pathways in cancer);05225(Hepatocellular carcinoma);05225(Hepatocellular carcinoma)	K22182	EC:1.8.1.9	thioredoxin reductase 3 [Source:MGI Symbol;Acc:MGI:2386711]	protein_coding	1.77152	1.80232	1.65227	1.86605	1.98029	1.5601	0.766304	1.30587	1.77894	1.33712	1.51003	0.950822	1.10899	1.23907	1.05137	383	383	324	404	355	350	176	235	368	331	372	212	251	304	245
ENSMUSG00000000817	chr1	161780689	161788495	-	Fasl	ENSMUST00000000834;ENSMUST00000193648	GO:0000122(negative regulation of transcription by RNA polymerase II);GO:0005123(death receptor binding);GO:0005125(cytokine activity);GO:0005164(tumor necrosis factor receptor binding);GO:0005515(protein binding);GO:0005576(extracellular region);GO:0005615(extracellular space);GO:0005634(nucleus);GO:0005764(lysosome);GO:0005886(plasma membrane);GO:0005901(caveola);GO:0006915(apoptotic process);G…	01524(Platinum drug resistance);04010(MAPK signaling pathway);04014(Ras signaling pathway);04060(Cytokine-cytokine receptor interaction);04068(FoxO signaling pathway);04151(PI3K-Akt signaling pathway);04210(Apoptosis);04217(Necroptosis);04650(Natural killer cell mediated cytotoxicity);04722(Neurotrophin signaling pathway);04932(Non-alcoholic fatty liver disease (NAFLD));04940(Type I diabetes mell…	K04389	NA	Fas ligand (TNF superfamily, member 6) [Source:MGI Symbol;Acc:MGI:99255]	protein_coding	0.034261	0.0001	0.0001	0.045943	0.018381	0.0001	0.043537	0.0001	0.0001	0.0001	0.0001	0.0001	0.024238	0.0001	0.0001	6	0	0	7	3	0	7	0	0	0	0	0	4	0	0
ENSMUSG00000000823	chr2	181582103	181592803	-	Zfp512b	ENSMUST00000108789;ENSMUST00000128553;ENSMUST00000155947;ENSMUST00000135561;ENSMUST00000140103;ENSMUST00000150552;ENSMUST00000132538;ENSMUST00000131866;ENSMUST00000133598;ENSMUST00000153998	GO:0003674(molecular_function);GO:0003676(nucleic acid binding);GO:0008150(biological_process);GO:0008150(biological_process)	NA	NA	NA	zinc finger protein 512B [Source:MGI Symbol;Acc:MGI:2685478]	protein_coding;retained_intron;nonsense_mediated_decay;processed_transcript	1.57611	1.8704	1.94704	1.62728	1.88172	1.73684	1.88533	2.47075	2.04264	2.07903	2.14932	2.31639	2.1318	2.32874	1.87481	820	956	921	850	813	937	1038	1071	1018	1240	1273	1241	1163	1377	1048
ENSMUSG00000000826	chr2	181520485	181555133	+	Dnajc5	ENSMUST00000072334;ENSMUST00000116365;ENSMUST00000108797;ENSMUST00000152578;ENSMUST00000108796;ENSMUST00000141523	GO:0005515(protein binding);GO:0005886(plasma membrane);GO:0008021(synaptic vesicle);GO:0016020(membrane);GO:0031594(neuromuscular junction);GO:0042470(melanosome);GO:0043008(ATP-dependent protein binding);GO:0043524(negative regulation of neuron apoptotic process);GO:0061077(chaperone-mediated protein folding);GO:0098693(regulation of synaptic vesicle cycle);GO:0098793(presynapse);GO:0098993(anc…	04141(Protein processing in endoplasmic reticulum);04141(Protein processing in endoplasmic reticulum)	K09525	NA	DnaJ heat shock protein family (Hsp40) member C5 [Source:MGI Symbol;Acc:MGI:892995]	protein_coding;nonsense_mediated_decay;processed_transcript	6.10366	6.07201	5.94377	6.42627	5.81447	6.12815	5.61581	5.11179	6.04424	6.01881	5.80796	6.0911	6.08682	6.39148	6.54253	3230	3159	2857	3409	2554	3367	3150	2252	3062	3653	3504	3323	3380	3843	3728
ENSMUSG00000000827	chr2	181497142	181517962	+	Tpd52l2	ENSMUST00000184588;ENSMUST00000183956;ENSMUST00000149163;ENSMUST00000000844;ENSMUST00000184849;ENSMUST00000108800;ENSMUST00000069712;ENSMUST00000129390;ENSMUST00000108799;ENSMUST00000141825;ENSMUST00000155589;ENSMUST00000130261	GO:0005737(cytoplasm);GO:0008150(biological_process);GO:0042803(protein homodimerization activity);GO:0046982(protein heterodimerization activity);GO:0048471(perinuclear region of cytoplasm);GO:0048471(perinuclear region of cytoplasm)	NA	NA	NA	tumor protein D52-like 2 [Source:MGI Symbol;Acc:MGI:1913564]	nonsense_mediated_decay;processed_transcript;protein_coding;retained_intron	7.75502	7.57699	7.78839	7.13341	5.52702	7.15949	10.6112	9.15406	9.3171	6.73204	6.44302	9.07089	9.75304	10.0382	10.6026	2942	2826	2684	2715	1741	2823	4269	2893	3385	2932	2788	3549	3882	4328	4332
ENSMUSG00000000838	chrX	68678541	68717963	+	Fmr1	ENSMUST00000088546;ENSMUST00000133327;ENSMUST00000127954;ENSMUST00000146177;ENSMUST00000148348;ENSMUST00000114656;ENSMUST00000114654;ENSMUST00000114655;ENSMUST00000114657;ENSMUST00000114653;ENSMUST00000142584;ENSMUST00000141728;ENSMUST00000127993	GO:0000381(regulation of alternative mRNA splicing, via spliceosome);GO:0002092(positive regulation of receptor internalization);GO:0002151(G-quadruplex RNA binding);GO:0003676(nucleic acid binding);GO:0003723(RNA binding);GO:0003729(mRNA binding);GO:0003730(mRNA 3'-UTR binding);GO:0005634(nucleus);GO:0005654(nucleoplasm);GO:0005730(nucleolus);GO:0005737(cytoplasm);GO:0005829(cytosol);GO:0005844(…	03013(RNA transport);03013(RNA transport)	K15516	NA	fragile X mental retardation 1 [Source:MGI Symbol;Acc:MGI:95564]	protein_coding;processed_transcript;retained_intron	6.29205	5.57762	5.74579	6.72654	5.54495	6.21354	3.38066	4.00332	3.68243	3.38658	3.62488	3.35781	3.22684	3.07649	2.94634	4295	3744	3563	4606	3144	4405	2449	2278	2408	2653	2824	2366	2313	2389	2170
ENSMUSG00000000861	chr11	24078056	24174123	+	Bcl11a	ENSMUST00000000881;ENSMUST00000109516;ENSMUST00000124148;ENSMUST00000109514;ENSMUST00000118955;ENSMUST00000127494	GO:0000122(negative regulation of transcription by RNA polymerase II);GO:0000978(RNA polymerase II proximal promoter sequence-specific DNA binding);GO:0001227(DNA-binding transcription repressor activity, RNA polymerase II-specific);GO:0003676(nucleic acid binding);GO:0003700(DNA-binding transcription factor activity);GO:0003714(transcription corepressor activity);GO:0005515(protein binding);GO:0…	NA	K22045	NA	B cell CLL/lymphoma 11A (zinc finger protein) [Source:MGI Symbol;Acc:MGI:106190]	protein_coding;retained_intron;processed_transcript	0.0001	0.0001	0.0001	0.0001	0.0001	0.0001	0.0001	0.0001	0.0001	0.0001	0.0001	0.0001	0.0001	0.0001	0.0001	0	0	0	0	0	0	0	0	0	0	0	0	0	0	0
ENSMUSG00000000869	chr11	53602982	53618669	-	Il4	ENSMUST00000127858;ENSMUST00000150568;ENSMUST00000140684;ENSMUST00000000889	GO:0001774(microglial cell activation);GO:0001934(positive regulation of protein phosphorylation);GO:0002227(innate immune response in mucosa);GO:0002230(positive regulation of defense response to virus by host);GO:0002296(T-helper 1 cell lineage commitment);GO:0002639(positive regulation of immunoglobulin production);GO:0002674(negative regulation of acute inflammatory response);GO:0002677(negat…	04060(Cytokine-cytokine receptor interaction);04151(PI3K-Akt signaling pathway);04630(Jak-STAT signaling pathway);04640(Hematopoietic cell lineage);04657(IL-17 signaling pathway);04658(Th1 and Th2 cell differentiation);04659(Th17 cell differentiation);04660(T cell receptor signaling pathway);04664(Fc epsilon RI signaling pathway);04672(Intestinal immune network for IgA production);05140(Leishmani…	K05430	NA	interleukin 4 [Source:MGI Symbol;Acc:MGI:96556]	processed_transcript;protein_coding	0.0682083	0.0806037	0.130935	0.100788	0.117494	0.128373	0.0408038	0.115961	0.0850402	0.162834	0.0762118	0.142142	0.181618	0.159311	0.282708	7	8	12	10	10	13	5	10	8	18	9	14	18	17	29
ENSMUSG00000000876	chr2	154585758	154603708	-	Pxmp4	ENSMUST00000000896;ENSMUST00000109703	GO:0003674(molecular_function);GO:0005777(peroxisome);GO:0005778(peroxisomal membrane);GO:0008150(biological_process);GO:0016020(membrane);GO:0016021(integral component of membrane);GO:0016021(integral component of membrane)	04146(Peroxisome);04146(Peroxisome)	K13350	NA	peroxisomal membrane protein 4 [Source:MGI Symbol;Acc:MGI:1891701]	protein_coding	1.11713	0.959041	0.864294	1.04644	1.20304	0.837932	1.49041	1.29443	1.24637	1.05275	1.37545	1.44511	1.22528	1.93786	1.55269	266	224	187	250	238	207	375	256	283	287	372	354	305	523	397
ENSMUSG00000000881	chrX	100767722	100818410	+	Dlg3	ENSMUST00000000901;ENSMUST00000113736;ENSMUST00000087984;ENSMUST00000147863;ENSMUST00000113735;ENSMUST00000151020;ENSMUST00000148076;ENSMUST00000146772	GO:0001736(establishment of planar polarity);GO:0005515(protein binding);GO:0005737(cytoplasm);GO:0005886(plasma membrane);GO:0005911(cell-cell junction);GO:0005923(bicellular tight junction);GO:0007268(chemical synaptic transmission);GO:0008022(protein C-terminus binding);GO:0008328(ionotropic glutamate receptor complex);GO:0010923(negative regulation of phosphatase activity);GO:0014069(postsyna…	04390(Hippo signaling pathway);04530(Tight junction);05165(Human papillomavirus infection);05165(Human papillomavirus infection)	K21098	NA	discs large MAGUK scaffold protein 3 [Source:MGI Symbol;Acc:MGI:1888986]	protein_coding;retained_intron;processed_transcript	0.0636343	0.136362	0.0442731	0.0926242	0.0858195	0.0479311	0.0001	0.0001	0.0001	0.0001	0.063146	0.0001	0.0001	0.0001	0.0001	29	61	18	43	32	23	0	0	0	0	33	0	0	0	0
ENSMUSG00000000884	chr16	18498713	18566679	+	Gnb1l	ENSMUST00000231621;ENSMUST00000000904;ENSMUST00000139625;ENSMUST00000129952;ENSMUST00000149035;ENSMUST00000167778;ENSMUST00000090086;ENSMUST00000115601;ENSMUST00000124924;ENSMUST00000147739;ENSMUST00000115600;ENSMUST00000232235;ENSMUST00000151253	GO:0003674(molecular_function);GO:0005515(protein binding);GO:0005737(cytoplasm);GO:0035176(social behavior);GO:0035176(social behavior)	NA	NA	NA	guanine nucleotide binding protein (G protein), beta polypeptide 1-like [Source:MGI Symbol;Acc:MGI:1338057]	protein_coding;nonsense_mediated_decay;processed_transcript;retained_intron	0.987253	1.2909	1.31866	1.19375	1.02371	0.988705	0.472554	0.521436	0.247535	0.736384	0.647727	0.408979	0.538109	0.473391	0.35497	318	409	386	386	275	330	163	140	77	273	239	138	182	174	126
ENSMUSG00000000889	chr2	27165233	27183200	+	Dbh	ENSMUST00000000910;ENSMUST00000155290	GO:0001816(cytokine production);GO:0001974(blood vessel remodeling);GO:0001975(response to amphetamine);GO:0002443(leukocyte mediated immunity);GO:0003824(catalytic activity);GO:0004497(monooxygenase activity);GO:0004500(dopamine beta-monooxygenase activity);GO:0005507(copper ion binding);GO:0005615(extracellular space);GO:0005737(cytoplasm);GO:0005783(endoplasmic reticulum);GO:0005815(microtubul…	00350(Tyrosine metabolism);00350(Tyrosine metabolism)	K00503	EC:1.14.17.1	dopamine beta hydroxylase [Source:MGI Symbol;Acc:MGI:94864]	protein_coding;processed_transcript	0.0001	0.0001	0.0001	0.0001	0.0001	0.0001	0.0001	0.0001	0.0001	0.0001	0.0001	0.0001	0.0001	0.0001	0.0001	0	0	0	0	0	0	0	0	0	0	0	0	0	0	0
ENSMUSG00000000901	chr10	75923222	75936496	-	Mmp11	ENSMUST00000132869;ENSMUST00000120281;ENSMUST00000000924;ENSMUST00000152222;ENSMUST00000133897;ENSMUST00000219728	GO:0004222(metalloendopeptidase activity);GO:0005576(extracellular region);GO:0005615(extracellular space);GO:0006508(proteolysis);GO:0007275(multicellular organism development);GO:0008233(peptidase activity);GO:0008237(metallopeptidase activity);GO:0008270(zinc ion binding);GO:0016787(hydrolase activity);GO:0030198(extracellular matrix organization);GO:0030199(collagen fibril organization);GO:00…	NA	K07993	EC:3.4.24.-	matrix metallopeptidase 11 [Source:MGI Symbol;Acc:MGI:97008]	nonsense_mediated_decay;protein_coding;retained_intron	0.0001	0.0240699	0.0001	0.0001	0.0612176	0.0001	0.0001	0.0001	0.0001	0.0001	0.0001	0.0001	0.0001	0.0156561	0.0315304	0	6	0	0	11	0	0	0	0	0	0	0	0	4	8
ENSMUSG00000000902	chr10	75896769	75921617	-	Smarcb1	ENSMUST00000000925;ENSMUST00000133189;ENSMUST00000140408;ENSMUST00000121304;ENSMUST00000140388;ENSMUST00000146555	GO:0000228(nuclear chromosome);GO:0001164(RNA polymerase I CORE element sequence-specific DNA binding);GO:0001188(RNA polymerase I preinitiation complex assembly);GO:0001650(fibrillar center);GO:0001741(XY body);GO:0001824(blastocyst development);GO:0001835(blastocyst hatching);GO:0002039(p53 binding);GO:0003677(DNA binding);GO:0003713(transcription coactivator activity);GO:0005515(protein bindin…	04714(Thermogenesis);05225(Hepatocellular carcinoma);05225(Hepatocellular carcinoma)	K11648	NA	SWI/SNF related, matrix associated, actin dependent regulator of chromatin, subfamily b, member 1 [Source:MGI Symbol;Acc:MGI:1328366]	protein_coding;retained_intron;nonsense_mediated_decay	8.49638	7.68243	8.37314	6.94627	7.55906	8.1696	4.69928	6.24125	5.44805	5.19726	5.80099	4.2573	4.51376	5.10894	4.44432	5126	4557	4587	4203	3786	5119	3006	3135	3147	3599	3990	2649	2859	3504	2888
ENSMUSG00000000903	chr10	75943057	75949657	+	Vpreb3	ENSMUST00000121151;ENSMUST00000000926	GO:0002377(immunoglobulin production);GO:0003674(molecular_function);GO:0005615(extracellular space);GO:0005783(endoplasmic reticulum);GO:0006955(immune response);GO:0051025(negative regulation of immunoglobulin secretion);GO:0051025(negative regulation of immunoglobulin secretion)	NA	NA	NA	pre-B lymphocyte gene 3 [Source:MGI Symbol;Acc:MGI:98938]	protein_coding	0.0001	0.0001	0.0001	0.0001	0.0001	0.0001	0.0001	0.0001	0.0001	0.0001	0.0001	0.0001	0.0001	0.0001	0.0001	0	0	0	0	0	0	0	0	0	0	0	0	0	0	0
ENSMUSG00000000915	chr5	123973628	124005558	+	Hip1r	ENSMUST00000000939;ENSMUST00000167879;ENSMUST00000166258;ENSMUST00000171407;ENSMUST00000198664;ENSMUST00000167325;ENSMUST00000166684	GO:0003779(actin binding);GO:0005515(protein binding);GO:0005543(phospholipid binding);GO:0005546(phosphatidylinositol-4,5-bisphosphate binding);GO:0005547(phosphatidylinositol-3,4,5-trisphosphate binding);GO:0005737(cytoplasm);GO:0005739(mitochondrion);GO:0005829(cytosol);GO:0005856(cytoskeleton);GO:0005905(clathrin-coated pit);GO:0005938(cell cortex);GO:0006897(endocytosis);GO:0006898(receptor-…	NA	K20040	NA	huntingtin interacting protein 1 related [Source:MGI Symbol;Acc:MGI:1352504]	protein_coding;nonsense_mediated_decay;retained_intron	3.46062	3.59889	4.07103	3.69593	3.37993	3.12646	1.94579	2.16985	1.834	1.86349	2.40897	1.81357	1.9817	2.81403	2.05489	1941	1984	2074	2079	1575	1822	1158	1014	985	1200	1541	1051	1168	1794	1242
ENSMUSG00000000916	chr5	135369953	135376805	+	Nsun5	ENSMUST00000000940;ENSMUST00000127746;ENSMUST00000170342;ENSMUST00000202422;ENSMUST00000202792;ENSMUST00000141867;ENSMUST00000126454;ENSMUST00000131863;ENSMUST00000124453	GO:0003723(RNA binding);GO:0005634(nucleus);GO:0005730(nucleolus);GO:0006364(rRNA processing);GO:0008168(methyltransferase activity);GO:0016740(transferase activity);GO:0032259(methylation);GO:0070475(rRNA base methylation);GO:0070475(rRNA base methylation)	NA	K15264	EC:2.1.1.311	NOL1/NOP2/Sun domain family, member 5 [Source:MGI Symbol;Acc:MGI:2140844]	protein_coding;processed_transcript;nonsense_mediated_decay;retained_intron	5.14214	5.54361	5.29472	5.07115	4.10746	4.96338	4.04691	2.92571	3.53992	3.55361	3.94551	3.60828	3.70131	3.33946	3.82412	1693	1792	1582	1671	1124	1696	1411	803	1115	1342	1480	1224	1278	1251	1355
ENSMUSG00000000934	chr15	75657035	75678800	-	Top1mt	ENSMUST00000000958;ENSMUST00000230774;ENSMUST00000230469	GO:0003677(DNA binding);GO:0003916(DNA topoisomerase activity);GO:0003917(DNA topoisomerase type I activity);GO:0005634(nucleus);GO:0005694(chromosome);GO:0005739(mitochondrion);GO:0006260(DNA replication);GO:0006265(DNA topological change);GO:0016853(isomerase activity);GO:0042645(mitochondrial nucleoid);GO:0042645(mitochondrial nucleoid)	NA	K03163	EC:5.6.2.1	DNA topoisomerase 1, mitochondrial [Source:MGI Symbol;Acc:MGI:1920210]	protein_coding;processed_transcript	11.4056	12.9579	11.1996	9.90171	14.1194	11.8253	4.04301	5.01761	4.81361	4.03089	4.77728	4.60568	3.46563	4.55733	3.80698	1774	1980	1581	1544	1821	1910	667	651	718	721	849	739	567	806	638
ENSMUSG00000000938	chr6	52231197	52240795	-	Hoxa10	ENSMUST00000125581;ENSMUST00000126402;ENSMUST00000121043;ENSMUST00000142611	GO:0000978(RNA polymerase II proximal promoter sequence-specific DNA binding);GO:0001228(DNA-binding transcription activator activity, RNA polymerase II-specific);GO:0001501(skeletal system development);GO:0003677(DNA binding);GO:0005634(nucleus);GO:0005667(transcription factor complex);GO:0005737(cytoplasm);GO:0006355(regulation of transcription, DNA-templated);GO:0007275(multicellular organism …	05202(Transcriptional misregulation in cancer);05202(Transcriptional misregulation in cancer)	K17443	NA	homeobox A10 [Source:MGI Symbol;Acc:MGI:96171]	protein_coding;processed_transcript	0.0001	0.0153814	0.0001	0.0001	0.0001	0.0001	0.0001	0.0001	0.0001	0.0263505	0.0001	0.0001	0.0001	0.0001	0.0001	0	4	0	0	0	0	0	0	0	8	0	0	0	0	0
ENSMUSG00000000942	chr6	52189671	52191753	-	Hoxa4	ENSMUST00000101395	GO:0003677(DNA binding);GO:0003700(DNA-binding transcription factor activity);GO:0005634(nucleus);GO:0006355(regulation of transcription, DNA-templated);GO:0007275(multicellular organism development);GO:0016604(nuclear body);GO:0043565(sequence-specific DNA binding)	NA	K09304	NA	homeobox A4 [Source:MGI Symbol;Acc:MGI:96176]	protein_coding	0.0001	0.0001	0.068319	0.104968	0.0001	0.0001	0.102284	0.18625	0.328373	0.079743	0.173245	0.147418	0.0001	0.079616	0.147688	0	0	8	13	0	0	14	19	39	12	24	19	0	11	20
ENSMUSG00000000948	chr7	59974149	60005064	-	Gm38393	ENSMUST00000179360;ENSMUST00000189432;ENSMUST00000191456;ENSMUST00000191491	GO:0005634(nucleus);GO:0016607(nuclear speck);GO:0051117(ATPase binding);GO:0051117(ATPase binding)	NA	NA	NA	predicted gene, 38393 [Source:MGI Symbol;Acc:MGI:5613898]	nonsense_mediated_decay;processed_transcript	0.0001	0.0001	0.0001	0.0001	0.0001	0.0001	0.0001	0.0001	0.0001	0.0001	0.0001	0.0001	0.0001	0.0001	0.0001	0	0	0	0	0	0	0	0	0	0	0	0	0	0	0
ENSMUSG00000000957	chr14	54431612	54441265	+	Mmp14	ENSMUST00000089688;ENSMUST00000197874;ENSMUST00000225641;ENSMUST00000197947;ENSMUST00000198679;ENSMUST00000196155;ENSMUST00000226710	GO:0001501(skeletal system development);GO:0001503(ossification);GO:0001525(angiogenesis);GO:0001541(ovarian follicle development);GO:0001666(response to hypoxia);GO:0001935(endothelial cell proliferation);GO:0001958(endochondral ossification);GO:0004175(endopeptidase activity);GO:0004222(metalloendopeptidase activity);GO:0005178(integrin binding);GO:0005615(extracellular space);GO:0005634(nucleu…	04668(TNF signaling pathway);04912(GnRH signaling pathway);04928(Parathyroid hormone synthesis, secretion and action);04928(Parathyroid hormone synthesis, secretion and action)	K07763	EC:3.4.24.80	matrix metallopeptidase 14 (membrane-inserted) [Source:MGI Symbol;Acc:MGI:101900]	protein_coding;nonsense_mediated_decay;retained_intron	0.0001	0.0001	0.0001	0.0001	0.0001	0.0001	0.0001	0.0001	0.00381008	0.0001	0.0001	0.0001	0.0272209	0.0001	0.0001	0	0	0	0	0	0	0	0	2	0	0	0	14	0	0
ENSMUSG00000000958	chr14	54369442	54417780	-	Slc7a7	ENSMUST00000000984;ENSMUST00000226753;ENSMUST00000197440;ENSMUST00000195970;ENSMUST00000196966;ENSMUST00000197667;ENSMUST00000228488;ENSMUST00000200545;ENSMUST00000227967;ENSMUST00000227334;ENSMUST00000196215;ENSMUST00000195999	GO:0000821(regulation of arginine metabolic process);GO:0005886(plasma membrane);GO:0006865(amino acid transport);GO:0015174(basic amino acid transmembrane transporter activity);GO:0015179(L-amino acid transmembrane transporter activity);GO:0016020(membrane);GO:0016021(integral component of membrane);GO:0016323(basolateral plasma membrane);GO:0022857(transmembrane transporter activity);GO:0055085…	04974(Protein digestion and absorption);04974(Protein digestion and absorption)	K13867	NA	solute carrier family 7 (cationic amino acid transporter, y+ system), member 7 [Source:MGI Symbol;Acc:MGI:1337120]	protein_coding;processed_transcript	2.28578	2.41085	1.94752	2.48162	2.21214	1.88124	6.34447	8.64211	8.267	5.6912	7.94017	7.14258	7.06374	7.06095	7.21722	578	602	449	630	464	495	1699	1817	2000	1650	2284	1859	1872	2025	1962
ENSMUSG00000000959	chr14	54360834	54367043	+	Oxa1l	ENSMUST00000228567;ENSMUST00000198107;ENSMUST00000000985;ENSMUST00000196882;ENSMUST00000228719	GO:0005739(mitochondrion);GO:0005743(mitochondrial inner membrane);GO:0009060(aerobic respiration);GO:0015031(protein transport);GO:0016020(membrane);GO:0016021(integral component of membrane);GO:0031305(integral component of mitochondrial inner membrane);GO:0031966(mitochondrial membrane);GO:0032592(integral component of mitochondrial membrane);GO:0032780(negative regulation of ATPase activity);…	03060(Protein export);03060(Protein export)	K03217	NA	oxidase assembly 1-like [Source:MGI Symbol;Acc:MGI:1916339]	retained_intron;protein_coding	14.0321	15.4938	15.8862	14.1191	15.2548	12.7418	10.1249	10.4491	9.1522	9.93976	10.8118	10.2052	8.94791	11.2766	10.7613	4759	5165	4891	4802	4293	4487	3642	2951	2973	3868	4180	3570	3185	4347	3930
ENSMUSG00000000976	chr11	83753696	83783754	+	Heatr6	ENSMUST00000001002;ENSMUST00000125831;ENSMUST00000125602;ENSMUST00000127428;ENSMUST00000136572	GO:0005575(cellular_component);GO:0008150(biological_process);GO:0008150(biological_process)	NA	NA	NA	HEAT repeat containing 6 [Source:MGI Symbol;Acc:MGI:1919790]	protein_coding;processed_transcript;retained_intron	6.55543	7.07897	6.8079	6.54805	6.71087	7.27932	4.37655	5.02752	4.54956	4.10803	4.23503	4.07952	3.70297	4.27152	4.16358	3201	3398	3020	3208	2721	3693	2268	2045	2127	2304	2359	2055	1899	2372	2190
ENSMUSG00000000982	chr11	83647844	83649355	-	Ccl3	ENSMUST00000001008	GO:0000165(MAPK cascade);GO:0001649(osteoblast differentiation);GO:0001775(cell activation);GO:0002548(monocyte chemotaxis);GO:0004672(protein kinase activity);GO:0004698(calcium-dependent protein kinase C activity);GO:0005125(cytokine activity);GO:0005515(protein binding);GO:0005576(extracellular region);GO:0005615(extracellular space);GO:0005737(cytoplasm);GO:0005829(cytosol);GO:0006468(protein…	04060(Cytokine-cytokine receptor interaction);04062(Chemokine signaling pathway);04620(Toll-like receptor signaling pathway);05132(Salmonella infection);05142(Chagas disease (American trypanosomiasis));05163(Human cytomegalovirus infection);05323(Rheumatoid arthritis)	K05408	NA	chemokine (C-C motif) ligand 3 [Source:MGI Symbol;Acc:MGI:98260]	protein_coding	769.746	696.18	629.982	790.957	648.109	618.159	1201.89	1742	1454.98	1143.74	1420.23	1015.04	995.681	1210.37	1254.46	44840	39866	33324	46205	31333	37402	74236	84499	81140	76461	94338	60971	60865	80152	78695
ENSMUSG00000000983	chr11	83709015	83711348	+	Wfdc18	ENSMUST00000001009;ENSMUST00000135654;ENSMUST00000139762	GO:0005576(extracellular region);GO:0010466(negative regulation of peptidase activity);GO:0030414(peptidase inhibitor activity);GO:0030414(peptidase inhibitor activity)	NA	NA	NA	WAP four-disulfide core domain 18 [Source:MGI Symbol;Acc:MGI:107506]	protein_coding;nonsense_mediated_decay;retained_intron	0.0001	0.0001	0.0001	0.0001	0.0001	0.0001	0.0001	0.0001	0.0001	0.0346877	0.0001	0.0001	0.0001	0.023707	0.0001	0	0	0	0	0	0	0	0	0	4	0	0	0	3	0
ENSMUSG00000001014	chr9	21029373	21030595	+	Icam4	ENSMUST00000001040;ENSMUST00000215077	GO:0005178(integrin binding);GO:0005576(extracellular region);GO:0005886(plasma membrane);GO:0005887(integral component of plasma membrane);GO:0007155(cell adhesion);GO:0016020(membrane);GO:0016021(integral component of membrane);GO:0098609(cell-cell adhesion);GO:0098609(cell-cell adhesion)	NA	K06581	NA	intercellular adhesion molecule 4, Landsteiner-Wiener blood group [Source:MGI Symbol;Acc:MGI:1925619]	protein_coding	1.16504	1.25275	1.22664	0.91382	1.18035	1.22382	1.4441	0.874734	0.952751	1.29705	0.644349	1.17757	0.764146	0.949586	0.731096	100	105	95	78	83	109	130	62	78	126	63	104	69	92	68
ENSMUSG00000001016	chr3	90476126	90488379	+	Ilf2	ENSMUST00000196769;ENSMUST00000197644;ENSMUST00000198738;ENSMUST00000001042;ENSMUST00000198325;ENSMUST00000198641	GO:0003677(DNA binding);GO:0003723(RNA binding);GO:0003725(double-stranded RNA binding);GO:0005524(ATP binding);GO:0005634(nucleus);GO:0005730(nucleolus);GO:0005737(cytoplasm);GO:0006351(transcription, DNA-templated);GO:0006955(immune response);GO:0016740(transferase activity);GO:0045893(positive regulation of transcription, DNA-templated);GO:1990904(ribonucleoprotein complex);GO:1990904(ribonucl…	NA	K13089	NA	interleukin enhancer binding factor 2 [Source:MGI Symbol;Acc:MGI:1915031]	retained_intron;protein_coding	29.1929	30.1078	31.0442	30.5469	29.3835	31.2107	22.295	20.853	23.5027	21.0577	18.8512	20.9779	19.6679	18.6784	20.9871	19051	19314	18396	19990	15915	21156	15428	11333	14683	15772	14028	14118	13470	13857	14749
ENSMUSG00000001017	chr3	90498956	90509476	-	Chtop	ENSMUST00000107343;ENSMUST00000001043;ENSMUST00000107344;ENSMUST00000076639;ENSMUST00000049937;ENSMUST00000107346;ENSMUST00000107342;ENSMUST00000146740;ENSMUST00000131868	GO:0000346(transcription export complex);GO:0003723(RNA binding);GO:0005515(protein binding);GO:0005634(nucleus);GO:0005654(nucleoplasm);GO:0005730(nucleolus);GO:0006406(mRNA export from nucleus);GO:0008284(positive regulation of cell population proliferation);GO:0008327(methyl-CpG binding);GO:0016607(nuclear speck);GO:0031062(positive regulation of histone methylation);GO:0032781(positive regula…	NA	NA	NA	chromatin target of PRMT1 [Source:MGI Symbol;Acc:MGI:1913761]	protein_coding	36.4114	34.5398	32.4829	41.4761	38.2519	38.3021	43.1759	40.7544	40.9319	39.8171	39.5772	38.6005	40.2747	38.8515	38.4456	10074	9395	8163	11508	8785	11007	12665	9391	10841	12642	12486	11014	11693	12219	11456
ENSMUSG00000001018	chr3	90488026	90491033	-	Snapin	ENSMUST00000107352;ENSMUST00000149884;ENSMUST00000185005;ENSMUST00000184877;ENSMUST00000107351	GO:0000139(Golgi membrane);GO:0000149(SNARE binding);GO:0005515(protein binding);GO:0005737(cytoplasm);GO:0005764(lysosome);GO:0005765(lysosomal membrane);GO:0005794(Golgi apparatus);GO:0005829(cytosol);GO:0006886(intracellular protein transport);GO:0006887(exocytosis);GO:0007040(lysosome organization);GO:0007042(lysosomal lumen acidification);GO:0007268(chemical synaptic transmission);GO:0008021…	NA	K20002	NA	SNAP-associated protein [Source:MGI Symbol;Acc:MGI:1333745]	retained_intron;protein_coding;nonsense_mediated_decay	9.862	10.9424	8.92886	8.93594	10.3321	11.2519	10.2122	8.53405	11.9652	8.05376	11.1945	5.7295	10.5378	7.47976	12.8447	1720	1876	1414	1562	1496	2037	1888	1239	1995	1612	2225	1030	1927	1482	2411
ENSMUSG00000001020	chr3	90603771	90606045	+	S100a4	ENSMUST00000001046;ENSMUST00000142476	GO:0003779(actin binding);GO:0005509(calcium ion binding);GO:0005515(protein binding);GO:0005634(nucleus);GO:0042802(identical protein binding);GO:0043005(neuron projection);GO:0043123(positive regulation of I-kappaB kinase/NF-kappaB signaling);GO:0046872(metal ion binding);GO:0046914(transition metal ion binding);GO:0048306(calcium-dependent protein binding);GO:0048471(perinuclear region of cyto…	NA	NA	NA	S100 calcium binding protein A4 [Source:MGI Symbol;Acc:MGI:1330282]	protein_coding	2370.56	1920.77	2055.13	2119.99	2181.71	1748.81	1810.2	1514.45	1940.08	1955.81	1851.48	1879.28	1925.58	1439.45	2015.97	105281	83858	82879	94419	80416	80673	85244	56007	82486	99684	93764	86063	89742	72674	96419
ENSMUSG00000001021	chr3	90560578	90602702	+	S100a3	ENSMUST00000199225;ENSMUST00000200508;ENSMUST00000200290;ENSMUST00000001047;ENSMUST00000196635	GO:0005509(calcium ion binding);GO:0005730(nucleolus);GO:0005737(cytoplasm);GO:0005829(cytosol);GO:0008270(zinc ion binding);GO:0046872(metal ion binding);GO:0046914(transition metal ion binding);GO:0062023(collagen-containing extracellular matrix);GO:0062023(collagen-containing extracellular matrix)	NA	NA	NA	S100 calcium binding protein A3 [Source:MGI Symbol;Acc:MGI:1338849]	processed_transcript;protein_coding;retained_intron	0.101884	0.0605346	0.120047	0.0460608	0.0679965	0.091528	0.0149873	0.0722061	0.0542399	0.0565174	0.0421344	0.0287238	0.0249734	0.0302469	0.0162232	45	26	48	21	26	42	7	27	24	29	21	14	13	16	8
ENSMUSG00000001023	chr3	90608523	90611780	+	S100a5	ENSMUST00000107329;ENSMUST00000001049	GO:0005507(copper ion binding);GO:0005509(calcium ion binding);GO:0005634(nucleus);GO:0008150(biological_process);GO:0008270(zinc ion binding);GO:0042803(protein homodimerization activity);GO:0043025(neuronal cell body);GO:0046872(metal ion binding);GO:0046914(transition metal ion binding);GO:0046914(transition metal ion binding)	NA	NA	NA	S100 calcium binding protein A5 [Source:MGI Symbol;Acc:MGI:1338915]	protein_coding	0.892484	0.275351	0.851004	0.443569	0.344762	0.854553	0.0001	0.395765	0.702901	0.398917	0.0001	0.750973	1.09762	0.0001	0.714926	30	9	26	15	10	30	0	11	23	16	0	26	38	0	26
ENSMUSG00000001025	chr3	90612882	90624181	+	S100a6	ENSMUST00000001051;ENSMUST00000197189;ENSMUST00000198128;ENSMUST00000200289	GO:0001726(ruffle);GO:0005509(calcium ion binding);GO:0005515(protein binding);GO:0005523(tropomyosin binding);GO:0005634(nucleus);GO:0005635(nuclear envelope);GO:0005737(cytoplasm);GO:0005829(cytosol);GO:0005886(plasma membrane);GO:0008270(zinc ion binding);GO:0015075(ion transmembrane transporter activity);GO:0016020(membrane);GO:0031234(extrinsic component of cytoplasmic side of plasma membran…	NA	NA	NA	S100 calcium binding protein A6 (calcyclin) [Source:MGI Symbol;Acc:MGI:1339467]	protein_coding;retained_intron;nonsense_mediated_decay	76.9936	89.9328	78.115	71.8995	89.3479	73.707	173.153	124.963	158.643	185.498	181.292	177.705	184.089	168.235	212.841	8007	9192	7376	7498	7710	7961	19089	10820	15791	22132	21493	19051	20083	19884	23830
ENSMUSG00000001027	chr11	106318592	106353288	-	Scn4a	ENSMUST00000021056;ENSMUST00000174877	GO:0001518(voltage-gated sodium channel complex);GO:0005216(ion channel activity);GO:0005244(voltage-gated ion channel activity);GO:0005248(voltage-gated sodium channel activity);GO:0005272(sodium channel activity);GO:0005515(protein binding);GO:0005886(plasma membrane);GO:0005887(integral component of plasma membrane);GO:0006811(ion transport);GO:0006814(sodium ion transport);GO:0016020(membrane…	NA	K04837	NA	sodium channel, voltage-gated, type IV, alpha [Source:MGI Symbol;Acc:MGI:98250]	protein_coding;processed_transcript	0.034912	0.0001	0.0295069	0.0001	0.0169218	0.0001	0.0132222	0.0001	0.01467	0.0001	0.0106012	0.0001	0.0001	0.00617725	0.00689693	19	0	15	0	8	0	8	0	8	0	7	0	0	4	4
ENSMUSG00000001029	chr11	106377656	106388075	-	Icam2	ENSMUST00000001055;ENSMUST00000173795;ENSMUST00000106813;ENSMUST00000141146;ENSMUST00000106809	GO:0001931(uropod);GO:0005178(integrin binding);GO:0005515(protein binding);GO:0005886(plasma membrane);GO:0005887(integral component of plasma membrane);GO:0005902(microvillus);GO:0007155(cell adhesion);GO:0016020(membrane);GO:0016021(integral component of membrane);GO:0032154(cleavage furrow);GO:0042995(cell projection);GO:0071944(cell periphery);GO:0098609(cell-cell adhesion);GO:0098609(cell-c…	04514(Cell adhesion molecules (CAMs));04650(Natural killer cell mediated cytotoxicity);04650(Natural killer cell mediated cytotoxicity)	K06523	NA	intercellular adhesion molecule 2 [Source:MGI Symbol;Acc:MGI:96394]	protein_coding;retained_intron	5.04121	4.12378	3.69984	3.75256	4.15151	4.15582	2.26921	1.93657	2.14129	1.86122	2.17766	1.57702	1.48278	1.98339	2.11853	732	588	488	547	502	627	352	237	299	313	362	239	228	329	332
ENSMUSG00000001034	chr11	61488812	61494296	-	Mapk7	ENSMUST00000101085;ENSMUST00000128478;ENSMUST00000152755;ENSMUST00000079080;ENSMUST00000108714;ENSMUST00000125840;ENSMUST00000153441;ENSMUST00000126495;ENSMUST00000129272;ENSMUST00000139663;ENSMUST00000135521;ENSMUST00000139932;ENSMUST00000123360;ENSMUST00000140779	GO:0000165(MAPK cascade);GO:0000166(nucleotide binding);GO:0004672(protein kinase activity);GO:0004674(protein serine/threonine kinase activity);GO:0004707(MAP kinase activity);GO:0005515(protein binding);GO:0005524(ATP binding);GO:0005634(nucleus);GO:0005654(nucleoplasm);GO:0005737(cytoplasm);GO:0005829(cytosol);GO:0006468(protein phosphorylation);GO:0007049(cell cycle);GO:0010468(regulation of …	04010(MAPK signaling pathway);04540(Gap junction);04657(IL-17 signaling pathway);04722(Neurotrophin signaling pathway);04912(GnRH signaling pathway);04921(Oxytocin signaling pathway);05206(MicroRNAs in cancer);05418(Fluid shear stress and atherosclerosis);05418(Fluid shear stress and atherosclerosis)	NA	NA	mitogen-activated protein kinase 7 [Source:MGI Symbol;Acc:MGI:1346347]	protein_coding;processed_transcript	5.52069	4.00933	5.56488	5.56242	5.16669	4.44698	6.67848	7.01604	5.69379	6.34352	5.67287	6.26702	5.535	6.70171	5.82175	1852	1321	1694	1868	1437	1549	2371	1957	1826	2439	2165	2164	1945	2550	2100
ENSMUSG00000001036	chr11	61517249	61579687	-	Epn2	ENSMUST00000108711;ENSMUST00000108712;ENSMUST00000001063;ENSMUST00000108713;ENSMUST00000178202;ENSMUST00000179936;ENSMUST00000148956;ENSMUST00000153984;ENSMUST00000151545;ENSMUST00000147501;ENSMUST00000146455;ENSMUST00000141335;ENSMUST00000137525	GO:0001701(in utero embryonic development);GO:0005737(cytoplasm);GO:0006897(endocytosis);GO:0007219(Notch signaling pathway);GO:0008289(lipid binding);GO:0030100(regulation of endocytosis);GO:0030128(clathrin coat of endocytic vesicle);GO:0030948(negative regulation of vascular endothelial growth factor receptor signaling pathway);GO:0043231(intracellular membrane-bounded organelle);GO:0045747(po…	04144(Endocytosis);04144(Endocytosis)	K12471	NA	epsin 2 [Source:MGI Symbol;Acc:MGI:1333766]	protein_coding;retained_intron;processed_transcript	9.47403	9.20543	10.6749	9.36723	6.38445	9.79166	10.2113	10.3488	9.83853	10.1591	8.76233	11.7598	10.0916	8.65633	9.71126	3771	3602	3857	3738	2112	4046	4307	3431	3749	4639	3974	4824	4214	3915	4161
ENSMUSG00000001039	chr11	61505144	61512931	+	B9d1	ENSMUST00000102657;ENSMUST00000140548;ENSMUST00000138057;ENSMUST00000155176;ENSMUST00000127889;ENSMUST00000146562	GO:0001701(in utero embryonic development);GO:0001944(vasculature development);GO:0005515(protein binding);GO:0005737(cytoplasm);GO:0005813(centrosome);GO:0005856(cytoskeleton);GO:0005929(cilium);GO:0007224(smoothened signaling pathway);GO:0008158(hedgehog receptor activity);GO:0016020(membrane);GO:0030030(cell projection organization);GO:0032880(regulation of protein localization);GO:0035869(cil…	NA	K16744	NA	B9 protein domain 1 [Source:MGI Symbol;Acc:MGI:1351471]	protein_coding;processed_transcript	3.43531	2.26926	2.35482	2.11771	3.26794	2.21257	1.79677	1.4814	1.50435	1.02265	1.79596	0.963008	1.62381	1.74937	1.5131	419	272	261	260	331	281	233	151	176	145	251	122	208	243	200
ENSMUSG00000001052	chr3	129982759	130060907	-	Sec24b	ENSMUST00000001079;ENSMUST00000170163;ENSMUST00000164758;ENSMUST00000172324;ENSMUST00000165873;ENSMUST00000165889;ENSMUST00000168644;ENSMUST00000168908;ENSMUST00000168675	GO:0000139(Golgi membrane);GO:0001843(neural tube closure);GO:0002093(auditory receptor cell morphogenesis);GO:0003151(outflow tract morphogenesis);GO:0005515(protein binding);GO:0005829(cytosol);GO:0006886(intracellular protein transport);GO:0006888(endoplasmic reticulum to Golgi vesicle-mediated transport);GO:0008270(zinc ion binding);GO:0015031(protein transport);GO:0021747(cochlear nucleus de…	04141(Protein processing in endoplasmic reticulum);04141(Protein processing in endoplasmic reticulum)	K14007	NA	Sec24 related gene family, member B (S. cerevisiae) [Source:MGI Symbol;Acc:MGI:2139764]	protein_coding;retained_intron;processed_transcript	10.0104	10.4858	10.2538	10.8468	9.87183	10.983	9.56958	9.08159	8.84188	10.2627	9.58015	9.96653	9.43463	10.45	9.54204	4585	4721	4265	4983	3752	5228	4649	3465	3877	5395	5005	4707	4536	5442	4709
ENSMUSG00000001053	chr11	51643063	51650842	-	N4bp3	ENSMUST00000001080;ENSMUST00000156835;ENSMUST00000142721	GO:0005515(protein binding);GO:0007275(multicellular organism development);GO:0007399(nervous system development);GO:0008150(biological_process);GO:0030424(axon);GO:0030425(dendrite);GO:0031410(cytoplasmic vesicle);GO:0042995(cell projection);GO:0042995(cell projection)	NA	NA	NA	NEDD4 binding protein 3 [Source:MGI Symbol;Acc:MGI:2442218]	protein_coding	0.787321	0.725737	0.571965	0.612483	0.372568	0.316996	0.0512801	0.0388802	0.0189317	0.0462589	0.114306	0.0848944	0.0001	0.111037	0.0418364	164	149	108	128	65	69	12	7	4	12	28	19	0	27	10
ENSMUSG00000001054	chr11	51623671	51635896	-	Rmnd5b	ENSMUST00000136020;ENSMUST00000001081;ENSMUST00000147009;ENSMUST00000132854	GO:0004842(ubiquitin-protein transferase activity);GO:0005515(protein binding);GO:0005634(nucleus);GO:0005737(cytoplasm);GO:0005829(cytosol);GO:0006511(ubiquitin-dependent protein catabolic process);GO:0016567(protein ubiquitination);GO:0016740(transferase activity);GO:0034657(GID complex);GO:0043161(proteasome-mediated ubiquitin-dependent protein catabolic process);GO:0046872(metal ion binding);…	NA	NA	NA	required for meiotic nuclear division 5 homolog B [Source:MGI Symbol;Acc:MGI:1913339]	nonsense_mediated_decay;protein_coding;processed_transcript	6.57098	6.31547	6.88597	5.65066	5.63876	5.69549	5.98281	5.58734	5.33745	5.86429	5.56683	5.26201	5.67055	6.21253	6.23768	1082	1022	1029	932	771	974	1045	766	842	1107	1045	893	979	1163	1105
ENSMUSG00000001056	chr11	51619735	51623714	+	Nhp2	ENSMUST00000127405;ENSMUST00000001083	GO:0000469(cleavage involved in rRNA processing);GO:0000470(maturation of LSU-rRNA);GO:0003723(RNA binding);GO:0005515(protein binding);GO:0005634(nucleus);GO:0005697(telomerase holoenzyme complex);GO:0005730(nucleolus);GO:0005732(small nucleolar ribonucleoprotein complex);GO:0006364(rRNA processing);GO:0007004(telomere maintenance via telomerase);GO:0015030(Cajal body);GO:0031118(rRNA pseudourid…	03008(Ribosome biogenesis in eukaryotes);03008(Ribosome biogenesis in eukaryotes)	K11129	NA	NHP2 ribonucleoprotein [Source:MGI Symbol;Acc:MGI:1098547]	protein_coding;retained_intron	168.292	164.56	169.425	159.151	182.465	170.028	68.261	67.0235	68.8794	71.9237	70.5984	64.9699	62.1437	64.4641	68.1671	14667	14099	13408	13910	13198	15392	6308	4865	5748	7195	7017	5839	5684	6388	6399
ENSMUSG00000001062	chr8	123242356	123254348	-	Vps9d1	ENSMUST00000149490;ENSMUST00000122363;ENSMUST00000155869;ENSMUST00000146136;ENSMUST00000117643;ENSMUST00000118279;ENSMUST00000130275;ENSMUST00000155853;ENSMUST00000127978;ENSMUST00000124508;ENSMUST00000130965;ENSMUST00000137569;ENSMUST00000129591	GO:0003674(molecular_function);GO:0008150(biological_process);GO:0008150(biological_process)	NA	NA	NA	VPS9 domain containing 1 [Source:MGI Symbol;Acc:MGI:1914143]	retained_intron;protein_coding;nonsense_mediated_decay;processed_transcript	1.4782	1.19265	1.11311	1.16814	1.13231	0.928094	0.959468	0.895569	0.77029	0.945954	0.820201	0.702792	0.953027	0.915758	0.788479	585	464	401	461	373	381	402	298	295	431	370	289	397	412	337
ENSMUSG00000001065	chr8	123254195	123269745	+	Zfp276	ENSMUST00000001092;ENSMUST00000150356;ENSMUST00000156896;ENSMUST00000154450;ENSMUST00000211828;ENSMUST00000146158;ENSMUST00000147312;ENSMUST00000130333	GO:0000775(chromosome, centromeric region);GO:0000776(kinetochore);GO:0000777(condensed chromosome kinetochore);GO:0003676(nucleic acid binding);GO:0003677(DNA binding);GO:0005634(nucleus);GO:0005694(chromosome);GO:0008270(zinc ion binding);GO:0046872(metal ion binding);GO:0046872(metal ion binding)	NA	NA	NA	zinc finger protein (C2H2 type) 276 [Source:MGI Symbol;Acc:MGI:1888495]	protein_coding;retained_intron;processed_transcript	0.943872	1.19974	1.12816	0.860195	0.985088	0.955264	1.44445	1.03613	1.05307	1.11896	1.1484	1.13773	1.07936	1.64867	1.29255	399	500	434	365	346	419	646	366	427	543	553	498	480	791	588
ENSMUSG00000001076	chr15	99084086	99087817	-	C1ql4	ENSMUST00000064462	GO:0005515(protein binding);GO:0005576(extracellular region);GO:0005581(collagen trimer);GO:0005615(extracellular space);GO:0042802(identical protein binding);GO:0045599(negative regulation of fat cell differentiation);GO:0048147(negative regulation of fibroblast proliferation);GO:0070373(negative regulation of ERK1 and ERK2 cascade)	NA	K23284	NA	complement component 1, q subcomponent-like 4 [Source:MGI Symbol;Acc:MGI:3579909]	protein_coding	0.0001	0.0001	0.0001	0.0001	0.0001	0.0001	0.0001	0.0001	0.0001	0.0001	0.0001	0.0001	0.0001	0.029507	0.0001	0	0	0	0	0	0	0	0	0	0	0	0	0	4	0
ENSMUSG00000001082	chr5	34633642	34637212	-	Mfsd10	ENSMUST00000001109;ENSMUST00000114331;ENSMUST00000130347;ENSMUST00000128670;ENSMUST00000114329;ENSMUST00000137150;ENSMUST00000136010;ENSMUST00000148270;ENSMUST00000202378;ENSMUST00000202065;ENSMUST00000134156;ENSMUST00000201147;ENSMUST00000155577;ENSMUST00000149657;ENSMUST00000137506;ENSMUST00000200717;ENSMUST00000126257;ENSMUST00000151247;ENSMUST00000138212;ENSMUST00000137744;ENSMUST00000124668	GO:0005215(transporter activity);GO:0006915(apoptotic process);GO:0008514(organic anion transmembrane transporter activity);GO:0016020(membrane);GO:0016021(integral component of membrane);GO:0030659(cytoplasmic vesicle membrane);GO:0031526(brush border membrane);GO:0043252(sodium-independent organic anion transport);GO:0055085(transmembrane transport);GO:0055085(transmembrane transport)	NA	NA	NA	major facilitator superfamily domain containing 10 [Source:MGI Symbol;Acc:MGI:1915544]	protein_coding;retained_intron;nonsense_mediated_decay;processed_transcript	7.08687	9.3417	8.63531	10.8849	10.2016	8.29871	3.99963	6.73108	6.34939	5.87871	6.29414	6.37286	5.04637	3.91542	4.50283	1570	2031	1737	2410	1871	1904	941	1241	1345	1491	1586	1454	1170	987	1076
ENSMUSG00000001089	chr4	136469761	136549319	+	Luzp1	ENSMUST00000170102;ENSMUST00000105849;ENSMUST00000142248;ENSMUST00000129230;ENSMUST00000063021;ENSMUST00000001116;ENSMUST00000168936	GO:0003281(ventricular septum development);GO:0003674(molecular_function);GO:0005634(nucleus);GO:0021503(neural fold bending);GO:0060840(artery development);GO:0060840(artery development)	NA	NA	NA	leucine zipper protein 1 [Source:MGI Symbol;Acc:MGI:107629]	protein_coding;retained_intron	6.34843	5.39851	4.18854	8.86313	9.37098	7.97037	6.87954	7.57478	6.84533	6.8288	6.43445	3.98031	7.14244	8.80107	6.27314	3919	3276	2349	5486	4799	5111	4501	3894	4044	4837	4529	2534	4626	6175	4168
ENSMUSG00000001095	chr11	78397087	78422217	-	Slc13a2	ENSMUST00000001122	GO:0005215(transporter activity);GO:0006811(ion transport);GO:0006814(sodium ion transport);GO:0015293(symporter activity);GO:0016020(membrane);GO:0016021(integral component of membrane);GO:0055085(transmembrane transport)	NA	K14445	NA	solute carrier family 13 (sodium-dependent dicarboxylate transporter), member 2 [Source:MGI Symbol;Acc:MGI:1276558]	protein_coding	0.0001	0.0001	0.0001	0.0001	0.0001	0.0001	0.0001	0.0001	0.0001	0.0001	0.017977	0.0001	0.0001	0.0001	0.0001	0	0	0	0	0	0	0	0	0	0	4	0	0	0	0
ENSMUSG00000001098	chr5	114363567	114380508	-	Kctd10	ENSMUST00000102581;ENSMUST00000134532;ENSMUST00000001125;ENSMUST00000134173;ENSMUST00000132646;ENSMUST00000135170;ENSMUST00000123538	GO:0001525(angiogenesis);GO:0004842(ubiquitin-protein transferase activity);GO:0005112(Notch binding);GO:0005515(protein binding);GO:0005634(nucleus);GO:0005654(nucleoplasm);GO:0005829(cytosol);GO:0006511(ubiquitin-dependent protein catabolic process);GO:0007507(heart development);GO:0016567(protein ubiquitination);GO:0031463(Cul3-RING ubiquitin ligase complex);GO:0036038(MKS complex);GO:0043161(…	NA	K15074	NA	potassium channel tetramerisation domain containing 10 [Source:MGI Symbol;Acc:MGI:2141207]	protein_coding;nonsense_mediated_decay;processed_transcript;retained_intron	13.7188	13.2217	15.586	14.9999	12.9995	13.9997	15.1766	15.8765	17.1906	17.1167	16.6105	18.1878	17.6894	17.3249	18.0764	4217	3995	4350	4623	3316	4470	4946	4065	5059	6036	5822	5763	5706	6052	5983
ENSMUSG00000001100	chr11	78512193	78522736	+	Poldip2	ENSMUST00000001127;ENSMUST00000136284;ENSMUST00000133601;ENSMUST00000147930;ENSMUST00000156754;ENSMUST00000151499	GO:0003677(DNA binding);GO:0005634(nucleus);GO:0005739(mitochondrion);GO:0016242(negative regulation of macroautophagy);GO:0030674(protein binding, bridging);GO:0042645(mitochondrial nucleoid);GO:0045931(positive regulation of mitotic cell cycle);GO:0070584(mitochondrion morphogenesis);GO:0070584(mitochondrion morphogenesis)	NA	K17809	NA	polymerase (DNA-directed), delta interacting protein 2 [Source:MGI Symbol;Acc:MGI:1915061]	protein_coding;processed_transcript;nonsense_mediated_decay;retained_intron	20.1753	19.0616	21.5706	18.9471	19.9824	19.4298	12.2572	12.3584	13.4758	12.541	13.3601	12.9713	11.1797	13.0741	13.2221	5808	5394	5638	5470	4774	5807	3742	2964	3715	4143	4385	3852	3378	4278	4099
ENSMUSG00000001103	chr11	78503447	78505081	+	Sebox	ENSMUST00000001130;ENSMUST00000125670	GO:0003674(molecular_function);GO:0003677(DNA binding);GO:0005575(cellular_component);GO:0005634(nucleus);GO:0007275(multicellular organism development);GO:0009792(embryo development ending in birth or egg hatching);GO:0030154(cell differentiation);GO:0048477(oogenesis);GO:0048477(oogenesis)	NA	NA	NA	SEBOX homeobox [Source:MGI Symbol;Acc:MGI:108012]	protein_coding	0.0001	0.0001	0.0001	0.0001	0.0001	0.0001	0.0001	0.0001	0.0001	0.0001	0.0001	0.0001	0.0001	0.0001	0.0001	0	0	0	0	0	0	0	0	0	0	0	0	0	0	0
ENSMUSG00000001105	chr11	78536361	78541737	+	Ift20	ENSMUST00000128788;ENSMUST00000050366;ENSMUST00000108275;ENSMUST00000137120;ENSMUST00000152016	GO:0001736(establishment of planar polarity);GO:0001750(photoreceptor outer segment);GO:0001822(kidney development);GO:0002046(opsin binding);GO:0005515(protein binding);GO:0005737(cytoplasm);GO:0005794(Golgi apparatus);GO:0005801(cis-Golgi network);GO:0005813(centrosome);GO:0005814(centriole);GO:0005856(cytoskeleton);GO:0005902(microvillus);GO:0005929(cilium);GO:0007224(smoothened signaling path…	NA	K16473	NA	intraflagellar transport 20 [Source:MGI Symbol;Acc:MGI:1915585]	protein_coding;retained_intron	9.41593	8.90253	10.2803	10.1214	10.4915	9.32035	9.73577	8.09817	9.15413	9.56946	10.1692	9.75517	9.62795	10.2804	10.2101	1095	1017	1086	1180	1013	1125	1200	785	1019	1276	1347	1169	1175	1359	1278
ENSMUSG00000001119	chr10	76708792	76726168	-	Col6a1	ENSMUST00000001147;ENSMUST00000137599	GO:0003429(growth plate cartilage chondrocyte morphogenesis);GO:0005576(extracellular region);GO:0005581(collagen trimer);GO:0005615(extracellular space);GO:0007155(cell adhesion);GO:0030020(extracellular matrix structural constituent conferring tensile strength);GO:0031012(extracellular matrix);GO:0032991(protein-containing complex);GO:0035987(endodermal cell differentiation);GO:0042383(sarcolem…	04151(PI3K-Akt signaling pathway);04510(Focal adhesion);04512(ECM-receptor interaction);04974(Protein digestion and absorption);05165(Human papillomavirus infection);05165(Human papillomavirus infection)	K06238	NA	collagen, type VI, alpha 1 [Source:MGI Symbol;Acc:MGI:88459]	protein_coding;retained_intron	0.0001	0.0001	0.0109764	0.0001	0.0001	0.0001	0.0001	0.0001	0.0001	0.0001	0.0001	0.0001	0.0001	0.0001	0.0001	0	0	4	0	0	0	0	0	0	0	0	0	0	0	0
ENSMUSG00000001120	chr10	76761857	76961887	-	Pcbp3	ENSMUST00000001148;ENSMUST00000168505;ENSMUST00000168465;ENSMUST00000105411;ENSMUST00000168240;ENSMUST00000173854;ENSMUST00000092393;ENSMUST00000171437;ENSMUST00000165571	GO:0000122(negative regulation of transcription by RNA polymerase II);GO:0001227(DNA-binding transcription repressor activity, RNA polymerase II-specific);GO:0003676(nucleic acid binding);GO:0003677(DNA binding);GO:0003690(double-stranded DNA binding);GO:0003723(RNA binding);GO:0005737(cytoplasm);GO:1990829(C-rich single-stranded DNA binding);GO:1990829(C-rich single-stranded DNA binding)	NA	K21444	NA	poly(rC) binding protein 3 [Source:MGI Symbol;Acc:MGI:1890470]	protein_coding;processed_transcript;nonsense_mediated_decay	0.0896081	0.100023	0.0909135	0.0927064	0.0406242	0.124946	0.165316	0.0404889	0.130675	0.17606	0.0147835	0.159423	0.17332	0.382391	0.0654455	20	22	19	21	8	29	41	8	28	46	4	37	41	97	16
ENSMUSG00000001123	chr11	78962974	78984946	-	Lgals9	ENSMUST00000108268;ENSMUST00000108269;ENSMUST00000073001;ENSMUST00000140073	GO:0001819(positive regulation of cytokine production);GO:0002376(immune system process);GO:0005102(signaling receptor binding);GO:0005515(protein binding);GO:0005576(extracellular region);GO:0005634(nucleus);GO:0005737(cytoplasm);GO:0005829(cytosol);GO:0006935(chemotaxis);GO:0007157(heterophilic cell-cell adhesion via plasma membrane cell adhesion molecules);GO:0007565(female pregnancy);GO:00106…	NA	K10093	NA	lectin, galactose binding, soluble 9 [Source:MGI Symbol;Acc:MGI:109496]	protein_coding;retained_intron	3.13635	4.64002	4.34965	3.14164	4.38958	4.66921	1.03766	1.66117	1.08657	1.14089	0.90602	1.30906	1.3029	1.55646	0.944332	510	742	642	512	593	789	180	227	170	215	168	220	223	289	168
ENSMUSG00000001127	chrX	20797814	20860519	+	Araf	ENSMUST00000136451;ENSMUST00000001155;ENSMUST00000152955;ENSMUST00000122312;ENSMUST00000148032;ENSMUST00000120356;ENSMUST00000150190;ENSMUST00000122850;ENSMUST00000123219;ENSMUST00000128250	GO:0000165(MAPK cascade);GO:0000166(nucleotide binding);GO:0000186(activation of MAPKK activity);GO:0004672(protein kinase activity);GO:0004674(protein serine/threonine kinase activity);GO:0004709(MAP kinase kinase kinase activity);GO:0005515(protein binding);GO:0005524(ATP binding);GO:0005739(mitochondrion);GO:0005829(cytosol);GO:0006468(protein phosphorylation);GO:0007165(signal transduction);G…	01521(EGFR tyrosine kinase inhibitor resistance);01522(Endocrine resistance);04010(MAPK signaling pathway);04012(ErbB signaling pathway);04068(FoxO signaling pathway);04270(Vascular smooth muscle contraction);04650(Natural killer cell mediated cytotoxicity);04720(Long-term potentiation);04726(Serotonergic synapse);04730(Long-term depression);04810(Regulation of actin cytoskeleton);04910(Insulin s…	K08845	EC:2.7.11.1	Araf proto-oncogene, serine/threonine kinase [Source:MGI Symbol;Acc:MGI:88065]	nonsense_mediated_decay;protein_coding;retained_intron;processed_transcript	6.17679	6.41345	6.02659	5.80021	6.00369	5.40727	5.93513	6.19602	5.3387	5.36685	7.50536	5.69059	5.66605	7.10197	5.45878	3078	3139	2725	2898	2483	2798	3135	2570	2547	3067	4260	2922	2960	4019	2928
ENSMUSG00000001128	chrX	20925454	20931555	-	Cfp	ENSMUST00000001156;ENSMUST00000122862	GO:0002376(immune system process);GO:0005576(extracellular region);GO:0006957(complement activation, alternative pathway);GO:0045087(innate immune response);GO:0045087(innate immune response)	05168(Herpes simplex virus 1 infection);05168(Herpes simplex virus 1 infection)	K15412	NA	complement factor properdin [Source:MGI Symbol;Acc:MGI:97545]	protein_coding;processed_transcript	117.847	129.603	148.349	119.811	121.455	141.146	50.8663	84.9786	67.2081	57.2721	73.4865	53.8906	50.2078	70.1828	52.7001	15558	16821	17785	15863	13308	19356	7121	9343	8495	8678	11063	7337	6956	10534	7494
ENSMUSG00000001131	chrX	20870166	20874735	+	Timp1	ENSMUST00000115342;ENSMUST00000009530	GO:0001775(cell activation);GO:0002020(protease binding);GO:0002248(connective tissue replacement involved in inflammatory response wound healing);GO:0004857(enzyme inhibitor activity);GO:0005125(cytokine activity);GO:0005515(protein binding);GO:0005576(extracellular region);GO:0005604(basement membrane);GO:0005615(extracellular space);GO:0007568(aging);GO:0008083(growth factor activity);GO:00081…	04066(HIF-1 signaling pathway);04066(HIF-1 signaling pathway)	K16451	NA	tissue inhibitor of metalloproteinase 1 [Source:MGI Symbol;Acc:MGI:98752]	protein_coding	0.0723006	0.0001	0.183952	0.0001	0.0001	0.0281019	0.351943	0.079828	0.0563042	0.205887	0.0402542	0.0377482	0.229823	0.19011	0.0001	5	0	12	0	0	2	26	5	4	16	4	3	17	15	0
ENSMUSG00000001134	chrX	20941722	20962017	-	Uxt	ENSMUST00000129899;ENSMUST00000123836;ENSMUST00000150719;ENSMUST00000001162;ENSMUST00000142341;ENSMUST00000147205	GO:0000122(negative regulation of transcription by RNA polymerase II);GO:0000226(microtubule cytoskeleton organization);GO:0000785(chromatin);GO:0000922(spindle pole);GO:0000930(gamma-tubulin complex);GO:0003682(chromatin binding);GO:0003712(transcription coregulator activity);GO:0003714(transcription corepressor activity);GO:0005634(nucleus);GO:0005737(cytoplasm);GO:0005813(centrosome);GO:000581…	NA	NA	NA	ubiquitously expressed prefoldin like chaperone [Source:MGI Symbol;Acc:MGI:1277988]	processed_transcript;protein_coding;retained_intron	5.8645	3.58477	6.30732	4.62535	4.1753	4.57357	2.93627	3.40905	3.16325	3.93744	5.03119	3.53424	3.32393	3.27544	3.17309	734	442	716	581	435	595	392	356	379	565	717	455	437	466	427
ENSMUSG00000001138	chr1	36511867	36528237	+	Cnnm3	ENSMUST00000001166;ENSMUST00000097776;ENSMUST00000154225;ENSMUST00000195264;ENSMUST00000135100	GO:0003674(molecular_function);GO:0005886(plasma membrane);GO:0006811(ion transport);GO:0008150(biological_process);GO:0016020(membrane);GO:0016021(integral component of membrane);GO:0016021(integral component of membrane)	NA	K16302	NA	cyclin M3 [Source:MGI Symbol;Acc:MGI:2151055]	protein_coding;retained_intron	2.24935	1.88592	1.42918	2.06968	1.9977	1.89405	0.552704	0.307291	0.268995	0.696809	0.526974	0.85455	0.551744	0.889718	0.702078	1101	907	636	1016	812	963	289	127	128	392	295	432	284	496	372
ENSMUSG00000001143	chr1	36419871	36445271	-	Lman2l	ENSMUST00000192969;ENSMUST00000125304;ENSMUST00000134594;ENSMUST00000001171;ENSMUST00000115011;ENSMUST00000152088;ENSMUST00000123583;ENSMUST00000193502	GO:0000139(Golgi membrane);GO:0005537(mannose binding);GO:0005783(endoplasmic reticulum);GO:0005789(endoplasmic reticulum membrane);GO:0005793(endoplasmic reticulum-Golgi intermediate compartment);GO:0005794(Golgi apparatus);GO:0006888(endoplasmic reticulum to Golgi vesicle-mediated transport);GO:0007029(endoplasmic reticulum organization);GO:0007030(Golgi organization);GO:0015031(protein transpo…	NA	K10083	NA	lectin, mannose-binding 2-like [Source:MGI Symbol;Acc:MGI:2443010]	protein_coding;retained_intron;nonsense_mediated_decay	2.08887	2.27282	2.21325	2.29217	2.24208	2.11577	2.85252	3.61532	2.97471	2.4102	3.0048	2.66802	2.55659	3.6548	2.34157	1174	1253	1129	1290	1044	1233	1696	1687	1598	1551	1921	1544	1504	2328	1414
ENSMUSG00000001150	chr10	76468927	76515857	+	Mcm3ap	ENSMUST00000170795;ENSMUST00000218881;ENSMUST00000220410;ENSMUST00000219811;ENSMUST00000218361;ENSMUST00000218904	GO:0002376(immune system process);GO:0003676(nucleic acid binding);GO:0003682(chromatin binding);GO:0004402(histone acetyltransferase activity);GO:0005634(nucleus);GO:0005643(nuclear pore);GO:0005737(cytoplasm);GO:0005829(cytosol);GO:0006406(mRNA export from nucleus);GO:0010484(H3 histone acetyltransferase activity);GO:0015031(protein transport);GO:0016446(somatic hypermutation of immunoglobulin …	NA	NA	NA	minichromosome maintenance complex component 3 associated protein [Source:MGI Symbol;Acc:MGI:1930089]	protein_coding;nonsense_mediated_decay;processed_transcript;retained_intron	9.49442	10.575	10.4703	10.4115	9.86349	9.75617	6.88813	7.66666	7.33124	6.79277	5.50651	7.2013	6.4093	7.49808	6.12668	5199	5692	5206	5716	4482	5548	4000	3497	3844	4269	3439	4067	3683	4668	3613
ENSMUSG00000001151	chr10	76351263	76442786	-	Pcnt	ENSMUST00000220395;ENSMUST00000217838;ENSMUST00000219011;ENSMUST00000001179;ENSMUST00000219243;ENSMUST00000219403;ENSMUST00000218747;ENSMUST00000219701	GO:0000226(microtubule cytoskeleton organization);GO:0005813(centrosome);GO:0005814(centriole);GO:0005815(microtubule organizing center);GO:0005829(cytosol);GO:0007052(mitotic spindle organization);GO:0007165(signal transduction);GO:0032947(protein-containing complex scaffold activity);GO:0034451(centriolar satellite);GO:0060271(cilium assembly);GO:0090316(positive regulation of intracellular pro…	NA	K16481	NA	pericentrin (kendrin) [Source:MGI Symbol;Acc:MGI:102722]	processed_transcript;protein_coding;retained_intron;nonsense_mediated_decay	4.64172	5.38826	4.61122	5.37484	4.52677	4.54492	1.6728	2.98244	2.18935	1.75455	1.74206	1.83077	1.49084	1.81505	1.19567	4292	4898	3873	4984	3474	4366	1642	2298	1940	1864	1837	1748	1448	1909	1192
ENSMUSG00000001155	chr10	76575648	76590338	+	Ftcd	ENSMUST00000001183;ENSMUST00000137347;ENSMUST00000146344	GO:0000139(Golgi membrane);GO:0003824(catalytic activity);GO:0005542(folic acid binding);GO:0005737(cytoplasm);GO:0005783(endoplasmic reticulum);GO:0005793(endoplasmic reticulum-Golgi intermediate compartment);GO:0005794(Golgi apparatus);GO:0005814(centriole);GO:0005829(cytosol);GO:0005856(cytoskeleton);GO:0005886(plasma membrane);GO:0006547(histidine metabolic process);GO:0006548(histidine catab…	00340(Histidine metabolism);00670(One carbon pool by folate);00670(One carbon pool by folate)	K13990	4.3.1.4;EC:2.1.2.5	formiminotransferase cyclodeaminase [Source:MGI Symbol;Acc:MGI:1339962]	protein_coding;retained_intron;processed_transcript	0.0001	0.0001	0.0001	0.0001	0.0001	0.0001	0.0001	0.0001	0.0001	0.0001	0.0001	0.0001	0.0001	0.0001	0.0001	0	0	0	0	0	0	0	0	0	0	0	0	0	0	0
ENSMUSG00000001156	chr6	86647042	86669161	-	Mxd1	ENSMUST00000001184;ENSMUST00000203946;ENSMUST00000204437;ENSMUST00000205076	GO:0000122(negative regulation of transcription by RNA polymerase II);GO:0000790(nuclear chromatin);GO:0000978(RNA polymerase II proximal promoter sequence-specific DNA binding);GO:0001227(DNA-binding transcription repressor activity, RNA polymerase II-specific);GO:0005654(nucleoplasm);GO:0005739(mitochondrion);GO:0005829(cytosol);GO:0046983(protein dimerization activity);GO:0046983(protein dimer…	NA	NA	NA	MAX dimerization protein 1 [Source:MGI Symbol;Acc:MGI:96908]	protein_coding;nonsense_mediated_decay;retained_intron	0.509221	0.769143	0.719062	0.406685	0.641334	0.571448	0.922338	1.09279	1.02609	0.709356	0.880182	0.878299	0.906322	1.18829	1.15598	274	407	354	220	287	320	527	491	529	440	541	488	513	727	671
ENSMUSG00000001157	chr6	86691768	86733383	-	Gmcl1	ENSMUST00000001185;ENSMUST00000203741;ENSMUST00000135880;ENSMUST00000113679	GO:0005515(protein binding);GO:0005634(nucleus);GO:0005635(nuclear envelope);GO:0006355(regulation of transcription, DNA-templated);GO:0007275(multicellular organism development);GO:0007283(spermatogenesis);GO:0016363(nuclear matrix);GO:0030154(cell differentiation);GO:0030154(cell differentiation)	NA	K10485	NA	germ cell-less, spermatogenesis associated 1 [Source:MGI Symbol;Acc:MGI:1345156]	protein_coding;retained_intron	2.55733	2.65814	2.83848	2.76475	2.49525	2.58515	3.64414	2.92136	3.83944	3.61751	3.63578	3.92587	3.89962	3.41752	3.78334	1264	1292	1273	1372	1023	1328	1911	1202	1817	2052	2050	2001	2023	1920	2014
ENSMUSG00000001158	chr6	86675151	86684522	-	Snrnp27	ENSMUST00000001186;ENSMUST00000131674;ENSMUST00000113683;ENSMUST00000133404	GO:0003674(molecular_function);GO:0005634(nucleus);GO:0006397(mRNA processing);GO:0008150(biological_process);GO:0008380(RNA splicing);GO:0008380(RNA splicing)	03040(Spliceosome);03040(Spliceosome)	K12846	NA	small nuclear ribonucleoprotein 27 (U4/U6.U5) [Source:MGI Symbol;Acc:MGI:1913868]	protein_coding;processed_transcript	18.7207	19.7348	19.7815	18.0529	19.9835	19.8591	17.1042	18.211	19.2227	19.2926	19.9024	17.8834	20.2706	18.5422	19.6733	2618	2712	2512	2532	2319	2883	2536	2120	2573	3094	3172	2578	2973	2947	2962
ENSMUSG00000001166	chr5	120800194	120812514	-	Oas1c	ENSMUST00000117193;ENSMUST00000125547;ENSMUST00000130045	GO:0003723(RNA binding);GO:0003725(double-stranded RNA binding);GO:0005524(ATP binding);GO:0005634(nucleus);GO:0005654(nucleoplasm);GO:0005829(cytosol);GO:0006955(immune response);GO:0016740(transferase activity);GO:0045071(negative regulation of viral genome replication);GO:0051607(defense response to virus);GO:0060700(regulation of ribonuclease activity);GO:0060700(regulation of ribonuclease ac…	NA	NA	NA	2'-5' oligoadenylate synthetase 1C [Source:MGI Symbol;Acc:MGI:2149633]	protein_coding;processed_transcript	1.13977	1.34254	1.87899	1.2983	1.28978	1.35048	0.135448	0.138502	0.128772	0.26026	0.265596	0.282655	0.215502	0.267575	0.479151	210	242	313	239	196	257	27	22	23	55	56	54	42	56	95
ENSMUSG00000001168	chr5	120861421	120873506	+	Oas1h	ENSMUST00000072476;ENSMUST00000171820	GO:0003723(RNA binding);GO:0003725(double-stranded RNA binding);GO:0005524(ATP binding);GO:0005634(nucleus);GO:0005654(nucleoplasm);GO:0005829(cytosol);GO:0006955(immune response);GO:0016740(transferase activity);GO:0016779(nucleotidyltransferase activity);GO:0045071(negative regulation of viral genome replication);GO:0051607(defense response to virus);GO:0060700(regulation of ribonuclease activi…	NA	NA	NA	2'-5' oligoadenylate synthetase 1H [Source:MGI Symbol;Acc:MGI:2180853]	protein_coding	0.0001	0.0001	0.050096	0.0001	0.0001	0.0001	0.021468	0.100367	0.025042	0.076971	0.047612	0.071398	0.037054	0.058343	0.0001	0	0	6	0	0	0	3	11	4	12	8	10	6	9	0
ENSMUSG00000001173	chrX	47912387	47965868	+	Ocrl	ENSMUST00000001202;ENSMUST00000115020;ENSMUST00000142719;ENSMUST00000144664;ENSMUST00000146486;ENSMUST00000154732;ENSMUST00000115013	GO:0001701(in utero embryonic development);GO:0001750(photoreceptor outer segment);GO:0004439(phosphatidylinositol-4,5-bisphosphate 5-phosphatase activity);GO:0005096(GTPase activator activity);GO:0005634(nucleus);GO:0005737(cytoplasm);GO:0005768(endosome);GO:0005769(early endosome);GO:0005794(Golgi apparatus);GO:0005802(trans-Golgi network);GO:0005886(plasma membrane);GO:0005905(clathrin-coated …	00562(Inositol phosphate metabolism);04070(Phosphatidylinositol signaling system);04070(Phosphatidylinositol signaling system)	K01099	EC:3.1.3.36	OCRL, inositol polyphosphate-5-phosphatase [Source:MGI Symbol;Acc:MGI:109589]	protein_coding;processed_transcript;retained_intron	2.17601	2.45919	2.09701	2.06824	2.67043	2.5005	1.45052	1.82803	1.53973	1.56726	1.7404	1.83458	1.50406	2.00756	1.92075	1572	1745	1375	1498	1602	1876	1112	1100	1064	1299	1433	1368	1140	1649	1494
ENSMUSG00000001175	chr12	100199435	100209814	+	Calm1	ENSMUST00000110082;ENSMUST00000153524;ENSMUST00000001204;ENSMUST00000127300	GO:0000086(G2/M transition of mitotic cell cycle);GO:0000922(spindle pole);GO:0005509(calcium ion binding);GO:0005634(nucleus);GO:0005654(nucleoplasm);GO:0005737(cytoplasm);GO:0005819(spindle);GO:0005829(cytosol);GO:0005856(cytoskeleton);GO:0005886(plasma membrane);GO:0008076(voltage-gated potassium channel complex);GO:0008179(adenylate cyclase binding);GO:0019722(calcium-mediated signaling);GO:0…	04014(Ras signaling pathway);04015(Rap1 signaling pathway);04020(Calcium signaling pathway);04022(cGMP-PKG signaling pathway);04024(cAMP signaling pathway);04070(Phosphatidylinositol signaling system);04114(Oocyte meiosis);04218(Cellular senescence);04261(Adrenergic signaling in cardiomyocytes);04270(Vascular smooth muscle contraction);04371(Apelin signaling pathway);04625(C-type lectin receptor …	K02183	NA	calmodulin 1 [Source:MGI Symbol;Acc:MGI:88251]	protein_coding;retained_intron	126.07	128.224	124.787	124.29	126.629	127.29	73.5839	158.232	75.985	75.386	181.878	70.7046	84.6686	70.9296	186.733	45119	45112	40553	44607	37612	47318	27924	47155	26035	30963	74222	26094	31799	28859	71969
ENSMUSG00000001211	chr10	78269178	78352489	-	Agpat3	ENSMUST00000001240;ENSMUST00000105389;ENSMUST00000166360;ENSMUST00000105390;ENSMUST00000105388;ENSMUST00000105387;ENSMUST00000146296;ENSMUST00000219907;ENSMUST00000219932;ENSMUST00000139282;ENSMUST00000150828;ENSMUST00000138035;ENSMUST00000146899	GO:0003841(1-acylglycerol-3-phosphate O-acyltransferase activity);GO:0005634(nucleus);GO:0005635(nuclear envelope);GO:0005783(endoplasmic reticulum);GO:0005789(endoplasmic reticulum membrane);GO:0006629(lipid metabolic process);GO:0006644(phospholipid metabolic process);GO:0008654(phospholipid biosynthetic process);GO:0016020(membrane);GO:0016021(integral component of membrane);GO:0016024(CDP-dia…	00561(Glycerolipid metabolism);00564(Glycerophospholipid metabolism);04072(Phospholipase D signaling pathway);04072(Phospholipase D signaling pathway)	K13523	2.3.1.-;EC:2.3.1.51	1-acylglycerol-3-phosphate O-acyltransferase 3 [Source:MGI Symbol;Acc:MGI:1336186]	protein_coding;retained_intron;nonsense_mediated_decay	6.96078	8.36537	7.3406	7.92174	7.65104	6.95412	4.84797	4.91334	4.28527	4.99556	5.38281	4.43616	4.68564	5.47868	4.55765	4126	4875	3953	4710	3764	4282	3050	2429	2432	3401	3639	2713	2916	3695	2910
ENSMUSG00000001225	chr12	31390871	31473917	+	Slc26a3	ENSMUST00000167432;ENSMUST00000171616;ENSMUST00000110854;ENSMUST00000001254;ENSMUST00000168209;ENSMUST00000165816;ENSMUST00000109275	GO:0005515(protein binding);GO:0005886(plasma membrane);GO:0005887(integral component of plasma membrane);GO:0006821(chloride transport);GO:0008271(secondary active sulfate transmembrane transporter activity);GO:0008272(sulfate transport);GO:0015106(bicarbonate transmembrane transporter activity);GO:0015108(chloride transmembrane transporter activity);GO:0015116(sulfate transmembrane transporter …	04972(Pancreatic secretion);04978(Mineral absorption);04978(Mineral absorption)	K14078	NA	solute carrier family 26, member 3 [Source:MGI Symbol;Acc:MGI:107181]	protein_coding;nonsense_mediated_decay;retained_intron	0.0001	0.0001	0.0001	0.0001	0.0001	0.014948	0.0001	0.0001	0.0001	0.0001	0.0001	0.0001	0.0001	0.00740392	0.0001	0	0	0	0	0	8	0	0	0	0	0	0	0	5	0
ENSMUSG00000001227	chr17	56123085	56140343	-	Sema6b	ENSMUST00000001256;ENSMUST00000167545	GO:0001755(neural crest cell migration);GO:0005515(protein binding);GO:0005615(extracellular space);GO:0005886(plasma membrane);GO:0005887(integral component of plasma membrane);GO:0007275(multicellular organism development);GO:0007399(nervous system development);GO:0016020(membrane);GO:0016021(integral component of membrane);GO:0030154(cell differentiation);GO:0030215(semaphorin receptor binding…	04360(Axon guidance);04360(Axon guidance)	K06842	NA	sema domain, transmembrane domain (TM), and cytoplasmic domain, (semaphorin) 6B [Source:MGI Symbol;Acc:MGI:1202889]	protein_coding	6.15424	5.80474	5.37677	6.38699	5.03923	4.51508	1.21175	1.15372	1.1236	1.14544	1.26685	1.16086	1.13796	1.37403	1.26986	1858	1723	1475	1933	1263	1417	389	291	325	397	437	363	361	473	414
ENSMUSG00000001228	chr17	56303321	56323486	+	Uhrf1	ENSMUST00000001258;ENSMUST00000113038;ENSMUST00000113035;ENSMUST00000113039;ENSMUST00000142387;ENSMUST00000137876;ENSMUST00000139654	GO:0000122(negative regulation of transcription by RNA polymerase II);GO:0000790(nuclear chromatin);GO:0000791(euchromatin);GO:0000792(heterochromatin);GO:0000987(proximal promoter sequence-specific DNA binding);GO:0003677(DNA binding);GO:0004842(ubiquitin-protein transferase activity);GO:0005515(protein binding);GO:0005634(nucleus);GO:0005654(nucleoplasm);GO:0005657(replication fork);GO:0005720(…	NA	K10638	EC:2.3.2.27	ubiquitin-like, containing PHD and RING finger domains, 1 [Source:MGI Symbol;Acc:MGI:1338889]	protein_coding;retained_intron	46.4034	45.8922	43.5927	45.04	41.848	41.3673	3.63587	8.86601	7.23769	4.57233	4.74695	4.15758	2.80227	3.79968	2.51221	15033	14614	12823	14633	11252	13920	1251	2394	2246	1703	1756	1390	955	1402	877
ENSMUSG00000001229	chr17	56186807	56218889	-	Dpp9	ENSMUST00000223616;ENSMUST00000038794;ENSMUST00000233586	GO:0004177(aminopeptidase activity);GO:0005737(cytoplasm);GO:0005829(cytosol);GO:0006508(proteolysis);GO:0008233(peptidase activity);GO:0008236(serine-type peptidase activity);GO:0016787(hydrolase activity);GO:0042802(identical protein binding);GO:0042802(identical protein binding)	NA	K08656	EC:3.4.14.5	dipeptidylpeptidase 9 [Source:MGI Symbol;Acc:MGI:2443967]	retained_intron;protein_coding	10.3655	10.6311	10.9764	11.0009	9.46627	10.003	6.25984	7.64389	6.559	6.43517	6.67638	6.65708	5.80849	5.96416	5.80325	6215	6266	5976	6615	4711	6230	3980	3817	3765	4429	4564	4117	3655	4066	3748
ENSMUSG00000001240	chr11	101246028	101248250	+	Ramp2	ENSMUST00000129680;ENSMUST00000149006;ENSMUST00000128260;ENSMUST00000122006;ENSMUST00000149585;ENSMUST00000151830;ENSMUST00000138229;ENSMUST00000107282	GO:0001525(angiogenesis);GO:0001570(vasculogenesis);GO:0001605(adrenomedullin receptor activity);GO:0001666(response to hypoxia);GO:0002040(sprouting angiogenesis);GO:0005623(cell);GO:0005737(cytoplasm);GO:0005886(plasma membrane);GO:0006816(calcium ion transport);GO:0006886(intracellular protein transport);GO:0007186(G protein-coupled receptor signaling pathway);GO:0007189(adenylate cyclase-acti…	04270(Vascular smooth muscle contraction);04270(Vascular smooth muscle contraction)	K08448	NA	receptor (calcitonin) activity modifying protein 2 [Source:MGI Symbol;Acc:MGI:1859650]	protein_coding;retained_intron;nonsense_mediated_decay	0.0280446	1.21302	0.0001	0.0001	0.0001	3.72097	0.0001	0.0001	0.0001	0.026103	0.0001	0.0001	0.0001	0.0001	0.496125	8	300	0	0	0	971	0	0	0	8	0	0	0	0	135
ENSMUSG00000001247	chr7	30957770	30973464	-	Lsr	ENSMUST00000098553;ENSMUST00000001279;ENSMUST00000108116;ENSMUST00000205961;ENSMUST00000147431	GO:0001889(liver development);GO:0005515(protein binding);GO:0005886(plasma membrane);GO:0006898(receptor-mediated endocytosis);GO:0016020(membrane);GO:0016021(integral component of membrane);GO:0019216(regulation of lipid metabolic process);GO:0030169(low-density lipoprotein particle binding);GO:0030228(lipoprotein particle receptor activity);GO:0034361(very-low-density lipoprotein particle);GO:…	NA	NA	NA	lipolysis stimulated lipoprotein receptor [Source:MGI Symbol;Acc:MGI:1927471]	protein_coding	0.0001	0.0684331	0.106733	0.0001	0.029492	0.0633857	0.493741	0.348885	0.208428	0.235185	0.471627	0.145735	0.279535	0.316252	0.252013	0	12	17	0	5	11	88	48	33	45	89	26	49	60	46
ENSMUSG00000001248	chr7	31130127	31155896	-	Gramd1a	ENSMUST00000220635;ENSMUST00000185985;ENSMUST00000188032;ENSMUST00000085636;ENSMUST00000186634;ENSMUST00000001280;ENSMUST00000185589;ENSMUST00000202814;ENSMUST00000206233;ENSMUST00000206432;ENSMUST00000185514;ENSMUST00000205298;ENSMUST00000187679;ENSMUST00000186723	GO:0005783(endoplasmic reticulum);GO:0005789(endoplasmic reticulum membrane);GO:0005886(plasma membrane);GO:0006869(lipid transport);GO:0008289(lipid binding);GO:0015485(cholesterol binding);GO:0016020(membrane);GO:0016021(integral component of membrane);GO:0030301(cholesterol transport);GO:0031227(intrinsic component of endoplasmic reticulum membrane);GO:0031234(extrinsic component of cytoplasmi…	NA	NA	NA	GRAM domain containing 1A [Source:MGI Symbol;Acc:MGI:105490]	protein_coding;retained_intron;nonsense_mediated_decay	6.4496	5.62494	7.12223	6.41094	5.89304	6.08407	3.58052	2.94948	2.70614	3.51487	2.36344	2.93369	3.28619	3.84006	2.6714	2572	2206	2582	2567	1951	2523	1515	981	1035	1610	1076	1209	1377	1744	1148
ENSMUSG00000001249	chr7	31098725	31115290	-	Hpn	ENSMUST00000039435;ENSMUST00000165124;ENSMUST00000168884;ENSMUST00000108102;ENSMUST00000171259;ENSMUST00000171225;ENSMUST00000164340;ENSMUST00000167719;ENSMUST00000165480;ENSMUST00000164929;ENSMUST00000168623	GO:0004252(serine-type endopeptidase activity);GO:0005576(extracellular region);GO:0005737(cytoplasm);GO:0005789(endoplasmic reticulum membrane);GO:0005886(plasma membrane);GO:0005887(integral component of plasma membrane);GO:0005911(cell-cell junction);GO:0006508(proteolysis);GO:0007605(sensory perception of sound);GO:0008233(peptidase activity);GO:0008236(serine-type peptidase activity);GO:0008…	05203(Viral carcinogenesis);05203(Viral carcinogenesis)	K08665	EC:3.4.21.106	hepsin [Source:MGI Symbol;Acc:MGI:1196620]	protein_coding;nonsense_mediated_decay;retained_intron	0.0001	0.0001	0.0001	0.0001	0.0279206	0.0001	0.0001	0.0001	0.0001	0.0157584	0.0001	0.0001	0.0001	0.0001	0.0001	0	0	0	0	8	0	0	0	0	6	0	0	0	0	0
ENSMUSG00000001260	chr5	70751047	70842617	-	Gabrg1	ENSMUST00000031119;ENSMUST00000199705;ENSMUST00000197068;ENSMUST00000200126	GO:0004888(transmembrane signaling receptor activity);GO:0004890(GABA-A receptor activity);GO:0005216(ion channel activity);GO:0005230(extracellular ligand-gated ion channel activity);GO:0005237(inhibitory extracellular ligand-gated ion channel activity);GO:0005254(chloride channel activity);GO:0005886(plasma membrane);GO:0005887(integral component of plasma membrane);GO:0006811(ion transport);GO…	04080(Neuroactive ligand-receptor interaction);04723(Retrograde endocannabinoid signaling);04727(GABAergic synapse);05032(Morphine addiction);05033(Nicotine addiction);05033(Nicotine addiction)	K05186	NA	gamma-aminobutyric acid (GABA) A receptor, subunit gamma 1 [Source:MGI Symbol;Acc:MGI:103156]	protein_coding;retained_intron	0.0001	0.0001	0.0001	0.0001	0.0001	0.0001	0.0001	0.0001	0.0001	0.0001	0.0001	0.0001	0.0001	0.0001	0.0001	0	0	0	0	0	0	0	0	0	0	0	0	0	0	0
ENSMUSG00000001270	chr12	111669361	111672338	-	Ckb	ENSMUST00000222705;ENSMUST00000001304;ENSMUST00000223099;ENSMUST00000220888;ENSMUST00000222513	GO:0000166(nucleotide binding);GO:0003824(catalytic activity);GO:0004111(creatine kinase activity);GO:0005515(protein binding);GO:0005524(ATP binding);GO:0005634(nucleus);GO:0005737(cytoplasm);GO:0005739(mitochondrion);GO:0005829(cytosol);GO:0007420(brain development);GO:0016301(kinase activity);GO:0016310(phosphorylation);GO:0016740(transferase activity);GO:0016772(transferase activity, transfer…	00330(Arginine and proline metabolism);00330(Arginine and proline metabolism)	K00933	EC:2.7.3.2	creatine kinase, brain [Source:MGI Symbol;Acc:MGI:88407]	retained_intron;protein_coding	7.25452	6.39665	6.61777	6.92098	6.7165	4.89562	2.44784	4.48209	4.34953	3.43856	3.50059	3.237	2.28267	2.07471	3.17729	1600	1386	1325	1531	1230	1121	574	825	920	871	881	737	529	521	757
ENSMUSG00000001280	chr15	102406143	102432679	+	Sp1	ENSMUST00000170884;ENSMUST00000163709;ENSMUST00000001326;ENSMUST00000165837;ENSMUST00000169619;ENSMUST00000168802	GO:0000790(nuclear chromatin);GO:0000977(RNA polymerase II regulatory region sequence-specific DNA binding);GO:0000978(RNA polymerase II proximal promoter sequence-specific DNA binding);GO:0000981(DNA-binding transcription factor activity, RNA polymerase II-specific);GO:0000987(proximal promoter sequence-specific DNA binding);GO:0001103(RNA polymerase II repressing transcription factor binding);G…	01522(Endocrine resistance);04137(Mitophagy - animal);04350(TGF-beta signaling pathway);04915(Estrogen signaling pathway);04927(Cortisol synthesis and secretion);04928(Parathyroid hormone synthesis, secretion and action);04934(Cushing syndrome);05016(Huntington disease);05163(Human cytomegalovirus infection);05200(Pathways in cancer);05202(Transcriptional misregulation in cancer);05224(Breast can…	K04684	NA	trans-acting transcription factor 1 [Source:MGI Symbol;Acc:MGI:98372]	protein_coding	17.2479	17.0851	14.1238	18.8248	17.439	16.4288	14.5392	15.5988	12.8747	14.5353	15.5846	18.7734	15.6956	9.53734	15.1947	10839	10554	8059	11863	9096	10723	9688	8162	7745	10483	11167	12165	10350	6814	10283
ENSMUSG00000001281	chr15	102215995	102231944	-	Itgb7	ENSMUST00000229440;ENSMUST00000001327;ENSMUST00000230550;ENSMUST00000230652;ENSMUST00000127014	GO:0003366(cell-matrix adhesion involved in ameboidal cell migration);GO:0005178(integrin binding);GO:0005925(focal adhesion);GO:0007155(cell adhesion);GO:0007160(cell-matrix adhesion);GO:0007229(integrin-mediated signaling pathway);GO:0008305(integrin complex);GO:0009986(cell surface);GO:0016020(membrane);GO:0016021(integral component of membrane);GO:0016477(cell migration);GO:0033627(cell adhes…	04151(PI3K-Akt signaling pathway);04510(Focal adhesion);04512(ECM-receptor interaction);04514(Cell adhesion molecules (CAMs));04672(Intestinal immune network for IgA production);04810(Regulation of actin cytoskeleton);05165(Human papillomavirus infection);05202(Transcriptional misregulation in cancer);05410(Hypertrophic cardiomyopathy (HCM));05412(Arrhythmogenic right ventricular cardiomyopathy (…	K06590	NA	integrin beta 7 [Source:MGI Symbol;Acc:MGI:96616]	protein_coding;retained_intron	13.9589	13.8892	15.4089	13.9206	13.6798	14.0907	139.562	132.454	132.651	134.339	142.637	141.289	132.338	138.289	138.488	2942	2879	2948	2942	2395	3085	31174	23236	26754	32478	34263	30692	29255	33118	31419
ENSMUSG00000001285	chr15	102331709	102338139	+	Myg1	ENSMUST00000113682;ENSMUST00000170281;ENSMUST00000170078;ENSMUST00000001331;ENSMUST00000171244;ENSMUST00000171733;ENSMUST00000164019;ENSMUST00000170713;ENSMUST00000164961;ENSMUST00000168547	GO:0003674(molecular_function);GO:0005634(nucleus);GO:0005654(nucleoplasm);GO:0005739(mitochondrion);GO:0035641(locomotory exploration behavior);GO:0035641(locomotory exploration behavior)	NA	NA	NA	melanocyte proliferating gene 1 [Source:MGI Symbol;Acc:MGI:1929864]	protein_coding;retained_intron;processed_transcript	16.2055	16.1691	16.1043	16.0698	15.0785	15.7704	9.37201	8.81442	9.17471	8.25401	10.4701	8.68867	8.8939	9.35106	9.38805	3484	3416	3143	3463	2691	3521	2137	1580	1889	2037	2568	1926	2009	2285	2175
ENSMUSG00000001288	chr15	102234938	102257517	-	Rarg	ENSMUST00000043172;ENSMUST00000063339;ENSMUST00000135466;ENSMUST00000130204;ENSMUST00000124224;ENSMUST00000155563;ENSMUST00000230330	GO:0000122(negative regulation of transcription by RNA polymerase II);GO:0000790(nuclear chromatin);GO:0000976(transcription regulatory region sequence-specific DNA binding);GO:0000977(RNA polymerase II regulatory region sequence-specific DNA binding);GO:0000981(DNA-binding transcription factor activity, RNA polymerase II-specific);GO:0001843(neural tube closure);GO:0002063(chondrocyte developmen…	NA	K08529	NA	retinoic acid receptor, gamma [Source:MGI Symbol;Acc:MGI:97858]	protein_coding;processed_transcript	0.605052	0.453134	0.423176	0.489307	0.566727	0.643488	1.02502	0.855448	0.716217	0.816807	0.835985	0.852281	0.871341	1.20675	1.07626	197	145	125	160	153	218	354	232	224	307	310	288	298	447	377
ENSMUSG00000001289	chr15	102326116	102331873	+	Pfdn5	ENSMUST00000166658;ENSMUST00000062492;ENSMUST00000168805;ENSMUST00000170627;ENSMUST00000001335;ENSMUST00000169637;ENSMUST00000165671;ENSMUST00000165717	GO:0005634(nucleus);GO:0005737(cytoplasm);GO:0006457(protein folding);GO:0016272(prefoldin complex);GO:0045892(negative regulation of transcription, DNA-templated);GO:0051082(unfolded protein binding);GO:0060041(retina development in camera-type eye);GO:0090090(negative regulation of canonical Wnt signaling pathway);GO:0090090(negative regulation of canonical Wnt signaling pathway)	NA	K04797	NA	prefoldin 5 [Source:MGI Symbol;Acc:MGI:1928753]	protein_coding;retained_intron;nonsense_mediated_decay	109.833	99.2278	105.381	98.6142	122.285	102.204	99.5486	82.8337	93.7381	99.8416	104.335	92.9559	100.657	100.796	106.908	11646	10344	10147	10489	10763	11257	11194	7315	9517	12150	12616	10165	11202	12151	12209
ENSMUSG00000001300	chr8	8617434	8661242	-	Efnb2	ENSMUST00000001319;ENSMUST00000152698;ENSMUST00000209169	GO:0001525(angiogenesis);GO:0001945(lymph vessel development);GO:0002042(cell migration involved in sprouting angiogenesis);GO:0005102(signaling receptor binding);GO:0005515(protein binding);GO:0005886(plasma membrane);GO:0007155(cell adhesion);GO:0007275(multicellular organism development);GO:0007399(nervous system development);GO:0007411(axon guidance);GO:0008284(positive regulation of cell pop…	04360(Axon guidance);04360(Axon guidance)	K05463	NA	ephrin B2 [Source:MGI Symbol;Acc:MGI:105097]	protein_coding;retained_intron	0.00667524	0.0001	0.0227869	0.013798	0.0299858	0.0001	0.0910362	0.0692632	0.0337434	0.0723656	0.0561204	0.0814314	0.0885184	0.0571433	0.0594234	4	0	11	8	13	0	51	31	18	44	34	44	49	34	34
ENSMUSG00000001305	chr1	186720978	186749358	-	Rrp15	ENSMUST00000001339;ENSMUST00000162336	GO:0003674(molecular_function);GO:0006364(rRNA processing);GO:0030687(preribosome, large subunit precursor);GO:0030687(preribosome, large subunit precursor)	NA	NA	NA	ribosomal RNA processing 15 homolog (S. cerevisiae) [Source:MGI Symbol;Acc:MGI:1914473]	protein_coding;retained_intron	25.3815	22.0049	22.6821	24.5829	27.5203	24.1182	21.8755	16.1407	17.3914	20.2968	19.178	18.6596	19.6282	16.4019	20.8764	6253	5330	5074	6073	5627	6172	5714	3311	4102	5738	5388	4740	5074	4593	5539
ENSMUSG00000001313	chr11	101464999	101471853	+	Rnd2	ENSMUST00000153185;ENSMUST00000134980;ENSMUST00000001347	GO:0000166(nucleotide binding);GO:0002080(acrosomal membrane);GO:0003924(GTPase activity);GO:0005515(protein binding);GO:0005525(GTP binding);GO:0005622(intracellular);GO:0005737(cytoplasm);GO:0005769(early endosome);GO:0005886(plasma membrane);GO:0005938(cell cortex);GO:0007015(actin filament organization);GO:0007264(small GTPase mediated signal transduction);GO:0007266(Rho protein signal transd…	NA	K07858	NA	Rho family GTPase 2 [Source:MGI Symbol;Acc:MGI:1338755]	processed_transcript;protein_coding	1.26503	1.26058	1.06321	1.66965	0.927628	1.27945	1.52269	2.07258	1.49397	2.19751	2.11517	1.76136	2.25436	1.64609	1.21519	192	189	148	255	118	203	245	262	218	384	367	276	359	285	199
ENSMUSG00000001323	chr11	74906359	74925948	-	Srr	ENSMUST00000065211;ENSMUST00000127499;ENSMUST00000108448;ENSMUST00000121738;ENSMUST00000108447;ENSMUST00000128556;ENSMUST00000123855;ENSMUST00000135587;ENSMUST00000147817;ENSMUST00000138612	GO:0000166(nucleotide binding);GO:0000287(magnesium ion binding);GO:0003824(catalytic activity);GO:0003941(L-serine ammonia-lyase activity);GO:0005509(calcium ion binding);GO:0005515(protein binding);GO:0005524(ATP binding);GO:0005737(cytoplasm);GO:0005886(plasma membrane);GO:0006520(cellular amino acid metabolic process);GO:0006563(L-serine metabolic process);GO:0007420(brain development);GO:000…	00260(Glycine, serine and threonine metabolism);00260(Glycine, serine and threonine metabolism)	K12235	EC:5.1.1.18	serine racemase [Source:MGI Symbol;Acc:MGI:1351636]	protein_coding;processed_transcript;retained_intron	1.28598	1.75979	1.64871	1.80873	1.44323	2.23279	1.67086	2.96284	1.47942	2.06475	2.85848	1.71178	1.87322	2.48064	2.35318	447	600	520	631	418	805	617	857	493	824	1132	615	683	978	880
ENSMUSG00000001333	chr4	129287617	129308559	+	Sync	ENSMUST00000102599;ENSMUST00000146448	GO:0005198(structural molecule activity);GO:0005515(protein binding);GO:0005737(cytoplasm);GO:0005829(cytosol);GO:0005882(intermediate filament);GO:0030018(Z disc);GO:0031594(neuromuscular junction);GO:0042383(sarcolemma);GO:0045103(intermediate filament-based process);GO:0048471(perinuclear region of cytoplasm);GO:0048471(perinuclear region of cytoplasm)	NA	K10377	NA	syncoilin [Source:MGI Symbol;Acc:MGI:1916078]	protein_coding;retained_intron	0.0554242	0.014059	0.00385069	0.0001	0.0001	0.0001	0.0001	0.0104166	0.0172324	0.0150538	0.0001	0.0001	0.0251261	0.0963441	0.0001	13	4	1	0	0	0	0	2	4	4	0	0	6	24	0
ENSMUSG00000001334	chr4	129136999	129144593	+	Fndc5	ENSMUST00000102600	GO:0005179(hormone activity);GO:0005515(protein binding);GO:0005576(extracellular region);GO:0005777(peroxisome);GO:0005778(peroxisomal membrane);GO:0005783(endoplasmic reticulum);GO:0005886(plasma membrane);GO:0010469(regulation of signaling receptor activity);GO:0014850(response to muscle activity);GO:0016020(membrane);GO:0016021(integral component of membrane);GO:0090336(positive regulation of…	NA	NA	NA	fibronectin type III domain containing 5 [Source:MGI Symbol;Acc:MGI:1917614]	protein_coding	0.0001	0.0001	0.0001	0.035689	0.0001	0.0001	0.0001	0.0001	0.055812	0.0001	0.031331	0.0001	0.034045	0.060733	0.0001	0	0	0	8	0	0	0	0	12	0	8	0	8	15	0
ENSMUSG00000001348	chr9	22126727	22135711	-	Acp5	ENSMUST00000069330;ENSMUST00000165735;ENSMUST00000115315;ENSMUST00000213815;ENSMUST00000217643;ENSMUST00000216684	GO:0001503(ossification);GO:0003993(acid phosphatase activity);GO:0005764(lysosome);GO:0008198(ferrous iron binding);GO:0008199(ferric iron binding);GO:0016311(dephosphorylation);GO:0016787(hydrolase activity);GO:0032496(response to lipopolysaccharide);GO:0032691(negative regulation of interleukin-1 beta production);GO:0032695(negative regulation of interleukin-12 production);GO:0032720(negative …	00740(Riboflavin metabolism);04142(Lysosome);04380(Osteoclast differentiation);05323(Rheumatoid arthritis);05323(Rheumatoid arthritis)	NA	NA	acid phosphatase 5, tartrate resistant [Source:MGI Symbol;Acc:MGI:87883]	protein_coding;processed_transcript	3.86095	2.13098	3.37966	3.76076	2.52803	2.50031	2.56266	4.5801	4.65581	4.95275	6.28612	4.09803	2.4281	3.02027	3.50678	597	325	475	584	325	403	421	589	690	878	1108	654	395	532	584
ENSMUSG00000001349	chr9	22099216	22109630	+	Cnn1	ENSMUST00000214601;ENSMUST00000001384;ENSMUST00000213607;ENSMUST00000216872;ENSMUST00000216141	GO:0003779(actin binding);GO:0005515(protein binding);GO:0005516(calmodulin binding);GO:0005856(cytoskeleton);GO:0031032(actomyosin structure organization);GO:1904706(negative regulation of vascular smooth muscle cell proliferation);GO:1904706(negative regulation of vascular smooth muscle cell proliferation)	NA	NA	NA	calponin 1 [Source:MGI Symbol;Acc:MGI:104979]	protein_coding;processed_transcript	0.0001	0.0001	0.0001	0.0001	0.0001	0.0001	0.0323741	0.0001	0.0001	0.0001	0.0001	0.0001	0.0001	0.0001	0.0001	0	0	0	0	0	0	8	0	0	0	0	0	0	0	0
ENSMUSG00000001366	chr9	78081499	78109065	-	Fbxo9	ENSMUST00000085311;ENSMUST00000001402;ENSMUST00000159453;ENSMUST00000162451;ENSMUST00000162310;ENSMUST00000159099;ENSMUST00000162625	GO:0004842(ubiquitin-protein transferase activity);GO:0005515(protein binding);GO:0005737(cytoplasm);GO:0016567(protein ubiquitination);GO:0019005(SCF ubiquitin ligase complex);GO:0031146(SCF-dependent proteasomal ubiquitin-dependent protein catabolic process);GO:0032006(regulation of TOR signaling);GO:0045087(innate immune response);GO:0045444(fat cell differentiation);GO:0045444(fat cell differ…	NA	K10295	NA	f-box protein 9 [Source:MGI Symbol;Acc:MGI:1918788]	protein_coding;retained_intron	3.36666	4.21054	4.17178	3.33075	4.07264	2.75864	3.93036	4.62415	4.65418	3.86928	5.15704	3.92254	4.09664	3.8111	4.68398	797	980	897	790	801	680	986	911	1054	1050	1390	959	1017	1025	1193
ENSMUSG00000001376	chr6	3498382	3603531	+	Vps50	ENSMUST00000001412;ENSMUST00000170873;ENSMUST00000164052;ENSMUST00000184780;ENSMUST00000183935;ENSMUST00000184461;ENSMUST00000183532;ENSMUST00000184959;ENSMUST00000184411	GO:0000149(SNARE binding);GO:0005768(endosome);GO:0005829(cytosol);GO:0015031(protein transport);GO:0032456(endocytic recycling);GO:0042147(retrograde transport, endosome to Golgi);GO:0048471(perinuclear region of cytoplasm);GO:0055037(recycling endosome);GO:1990745(EARP complex);GO:1990745(EARP complex)	NA	K23288	NA	VPS50 EARP/GARPII complex subunit [Source:MGI Symbol;Acc:MGI:1920538]	protein_coding;retained_intron;processed_transcript	5.06415	4.99928	5.12971	5.29086	5.38345	5.17971	7.37308	7.39896	7.36428	7.18709	7.03752	7.30506	7.37688	6.98102	6.67164	4184	4061	3849	4382	3694	4446	6458	5090	5825	6813	6629	6222	6396	6556	5936
ENSMUSG00000001380	chr18	36766528	36783205	-	Hars	ENSMUST00000001416;ENSMUST00000235494;ENSMUST00000236395;ENSMUST00000235863	GO:0000166(nucleotide binding);GO:0004812(aminoacyl-tRNA ligase activity);GO:0004821(histidine-tRNA ligase activity);GO:0005524(ATP binding);GO:0005737(cytoplasm);GO:0005739(mitochondrion);GO:0005829(cytosol);GO:0006412(translation);GO:0006418(tRNA aminoacylation for protein translation);GO:0006427(histidyl-tRNA aminoacylation);GO:0016874(ligase activity);GO:0032543(mitochondrial translation);GO:…	00970(Aminoacyl-tRNA biosynthesis);00970(Aminoacyl-tRNA biosynthesis)	K01892	EC:6.1.1.21	histidyl-tRNA synthetase [Source:MGI Symbol;Acc:MGI:108087]	protein_coding;retained_intron;nonsense_mediated_decay	76.1876	78.6323	79.1761	74.0015	81.849	77.5594	53.4767	48.098	49.4242	51.9003	50.3625	48.1159	51.4646	50.0184	46.9086	14178	14385	13380	13811	12642	14992	10553	7455	8806	11084	10688	9233	10052	10583	9402
ENSMUSG00000001383	chr18	36793876	36799666	+	Zmat2	ENSMUST00000001419;ENSMUST00000235399	GO:0000398(mRNA splicing, via spliceosome);GO:0003676(nucleic acid binding);GO:0003677(DNA binding);GO:0005634(nucleus);GO:0005681(spliceosomal complex);GO:0006397(mRNA processing);GO:0008270(zinc ion binding);GO:0008380(RNA splicing);GO:0046540(U4/U6 x U5 tri-snRNP complex);GO:0046872(metal ion binding);GO:0071005(U2-type precatalytic spliceosome);GO:0071005(U2-type precatalytic spliceosome)	03040(Spliceosome);03040(Spliceosome)	K12848	NA	zinc finger, matrin type 2 [Source:MGI Symbol;Acc:MGI:1913742]	protein_coding;retained_intron	58.0303	53.323	58.4005	57.1078	74.1608	62.9754	27.3877	23.0152	24.097	25.8046	26.5737	23.1526	24.9495	26.0434	27.0549	11439	10333	10454	11289	12133	12895	5725	3778	4548	5838	5974	4707	5162	5837	5744
ENSMUSG00000001403	chr2	164769898	164778822	+	Ube2c	ENSMUST00000088248;ENSMUST00000001439	GO:0000151(ubiquitin ligase complex);GO:0000166(nucleotide binding);GO:0004842(ubiquitin-protein transferase activity);GO:0005524(ATP binding);GO:0005634(nucleus);GO:0005680(anaphase-promoting complex);GO:0005829(cytosol);GO:0005886(plasma membrane);GO:0006511(ubiquitin-dependent protein catabolic process);GO:0007049(cell cycle);GO:0010458(exit from mitosis);GO:0010994(free ubiquitin chain polyme…	04120(Ubiquitin mediated proteolysis);04120(Ubiquitin mediated proteolysis)	K06688	EC:2.3.2.23	ubiquitin-conjugating enzyme E2C [Source:MGI Symbol;Acc:MGI:1915862]	protein_coding	62.7897	62.0934	58.7961	61.9114	58.5325	60.0203	12.7565	9.26101	7.2748	10.5587	12.7411	9.83989	8.40327	14.7285	6.20473	12416	12070	10558	12277	9606	12328	2675	1526	1378	2397	2873	2007	1745	3312	1323
ENSMUSG00000001415	chr3	88336260	88362338	+	Smg5	ENSMUST00000001451;ENSMUST00000192057;ENSMUST00000194942;ENSMUST00000193007;ENSMUST00000192009;ENSMUST00000193097;ENSMUST00000192377;ENSMUST00000193224;ENSMUST00000194359	GO:0000184(nuclear-transcribed mRNA catabolic process, nonsense-mediated decay);GO:0005515(protein binding);GO:0005634(nucleus);GO:0005697(telomerase holoenzyme complex);GO:0005737(cytoplasm);GO:0007004(telomere maintenance via telomerase);GO:0031625(ubiquitin protein ligase binding);GO:0032204(regulation of telomere maintenance);GO:0032210(regulation of telomere maintenance via telomerase);GO:00…	03015(mRNA surveillance pathway);03015(mRNA surveillance pathway)	K11125	NA	Smg-5 homolog, nonsense mediated mRNA decay factor (C. elegans) [Source:MGI Symbol;Acc:MGI:2447364]	protein_coding;retained_intron;processed_transcript;nonsense_mediated_decay	19.1803	19.5977	19.3333	20.4802	18.3264	17.1789	16.6535	18.3066	17.2311	15.3685	15.0906	16.7766	14.5359	16.5279	15.2749	10149	10195	9290	10868	8049	9442	9345	8067	8730	9333	9107	9154	8073	9943	8705
ENSMUSG00000001416	chr3	88297116	88321767	+	Cct3	ENSMUST00000001452;ENSMUST00000193666;ENSMUST00000167000;ENSMUST00000164783;ENSMUST00000167718;ENSMUST00000164166;ENSMUST00000168062;ENSMUST00000163735;ENSMUST00000164122;ENSMUST00000168971	GO:0000166(nucleotide binding);GO:0002199(zona pellucida receptor complex);GO:0005515(protein binding);GO:0005524(ATP binding);GO:0005737(cytoplasm);GO:0005829(cytosol);GO:0005832(chaperonin-containing T-complex);GO:0005874(microtubule);GO:0005886(plasma membrane);GO:0006457(protein folding);GO:0007339(binding of sperm to zona pellucida);GO:0032212(positive regulation of telomere maintenance via …	NA	K09495	NA	chaperonin containing Tcp1, subunit 3 (gamma) [Source:MGI Symbol;Acc:MGI:104708]	protein_coding;retained_intron	104.592	104.287	107.803	101.63	108.135	105.921	74.8719	66.0942	76.3856	81.6824	82.6048	85.8747	86.1287	73.1883	80.6312	50671	49666	47424	49374	43478	53299	38462	26666	35426	45414	45633	42899	43787	40309	42069
ENSMUSG00000001418	chr3	88325023	88331313	+	Glmp	ENSMUST00000177005;ENSMUST00000193646;ENSMUST00000153716;ENSMUST00000152801;ENSMUST00000131666;ENSMUST00000176519;ENSMUST00000001454;ENSMUST00000176425;ENSMUST00000140039;ENSMUST00000154381	GO:0003700(DNA-binding transcription factor activity);GO:0005634(nucleus);GO:0005764(lysosome);GO:0005765(lysosomal membrane);GO:0005829(cytosol);GO:0016020(membrane);GO:0016021(integral component of membrane);GO:0044212(transcription regulatory region DNA binding);GO:0045944(positive regulation of transcription by RNA polymerase II);GO:0045944(positive regulation of transcription by RNA polymera…	NA	NA	NA	glycosylated lysosomal membrane protein [Source:MGI Symbol;Acc:MGI:1913318]	protein_coding;retained_intron;nonsense_mediated_decay	20.4346	20.0004	17.5572	18.7633	17.2609	15.9408	25.1937	23.6127	24.5387	20.0853	24.8803	21.6353	17.1331	22.2205	21.8375	9779	9410	7629	9005	6856	7925	12786	9411	11244	11032	13576	10676	8606	12088	11253
ENSMUSG00000001419	chr3	88142372	88172086	+	Mef2d	ENSMUST00000001455;ENSMUST00000119251;ENSMUST00000107558;ENSMUST00000107559;ENSMUST00000140927;ENSMUST00000139153;ENSMUST00000152861	GO:0000790(nuclear chromatin);GO:0000977(RNA polymerase II regulatory region sequence-specific DNA binding);GO:0000978(RNA polymerase II proximal promoter sequence-specific DNA binding);GO:0000981(DNA-binding transcription factor activity, RNA polymerase II-specific);GO:0001228(DNA-binding transcription activator activity, RNA polymerase II-specific);GO:0001649(osteoblast differentiation);GO:0001…	04022(cGMP-PKG signaling pathway);04371(Apelin signaling pathway);04928(Parathyroid hormone synthesis, secretion and action);04928(Parathyroid hormone synthesis, secretion and action)	K09262	NA	myocyte enhancer factor 2D [Source:MGI Symbol;Acc:MGI:99533]	protein_coding;retained_intron;processed_transcript	10.3573	11.1774	11.9991	10.899	10.5279	10.3894	17.2587	17.6099	14.794	15.9409	15.3389	17.3725	14.9469	18.7278	16.1298	4717	5004	4961	4977	3980	4914	8332	6678	6449	8330	7964	8156	7143	9693	7910
ENSMUSG00000001420	chr3	88328655	88336148	-	Tmem79	ENSMUST00000001456;ENSMUST00000107553;ENSMUST00000107552;ENSMUST00000193872	GO:0002070(epithelial cell maturation);GO:0005737(cytoplasm);GO:0005764(lysosome);GO:0005765(lysosomal membrane);GO:0005794(Golgi apparatus);GO:0016020(membrane);GO:0016021(integral component of membrane);GO:0031069(hair follicle morphogenesis);GO:0032588(trans-Golgi network membrane);GO:0042335(cuticle development);GO:0042802(identical protein binding);GO:0045055(regulated exocytosis);GO:0045684…	NA	NA	NA	transmembrane protein 79 [Source:MGI Symbol;Acc:MGI:1919163]	protein_coding	1.13493	0.947657	1.08636	1.0835	0.746945	0.995158	0.560498	0.485504	0.382856	0.401966	0.373901	0.579649	0.334432	0.440655	0.744618	253	208	219	242	138	232	133	90	83	103	96	134	80	112	179
ENSMUSG00000001424	chr6	28475139	28935162	+	Snd1	ENSMUST00000168362;ENSMUST00000164915;ENSMUST00000001460;ENSMUST00000167201;ENSMUST00000183161;ENSMUST00000171532;ENSMUST00000163772;ENSMUST00000169321;ENSMUST00000171195;ENSMUST00000169579;ENSMUST00000166136;ENSMUST00000165151	GO:0003676(nucleic acid binding);GO:0003723(RNA binding);GO:0004518(nuclease activity);GO:0004519(endonuclease activity);GO:0004521(endoribonuclease activity);GO:0005515(protein binding);GO:0005634(nucleus);GO:0005737(cytoplasm);GO:0005739(mitochondrion);GO:0005829(cytosol);GO:0006401(RNA catabolic process);GO:0010564(regulation of cell cycle process);GO:0010587(miRNA catabolic process);GO:001644…	05203(Viral carcinogenesis);05203(Viral carcinogenesis)	K15979	NA	staphylococcal nuclease and tudor domain containing 1 [Source:MGI Symbol;Acc:MGI:1929266]	protein_coding;nonsense_mediated_decay;retained_intron;processed_transcript	16.5811	17.6481	18.9754	17.4885	15.1102	16.9636	14.5326	15.6537	15.0119	13.971	15.0673	14.4498	14.1375	15.1623	13.9389	12305	12874	12787	13015	9306	13075	11436	9675	10666	11900	12750	11058	11011	12791	11141
ENSMUSG00000001435	chr10	77052178	77166548	-	Col18a1	ENSMUST00000081654;ENSMUST00000105409;ENSMUST00000072755;ENSMUST00000218407;ENSMUST00000156009	GO:0001525(angiogenesis);GO:0001886(endothelial cell morphogenesis);GO:0005198(structural molecule activity);GO:0005201(extracellular matrix structural constituent);GO:0005515(protein binding);GO:0005576(extracellular region);GO:0005581(collagen trimer);GO:0005604(basement membrane);GO:0005615(extracellular space);GO:0007155(cell adhesion);GO:0008284(positive regulation of cell population prolife…	04974(Protein digestion and absorption);04974(Protein digestion and absorption)	K06823	NA	collagen, type XVIII, alpha 1 [Source:MGI Symbol;Acc:MGI:88451]	protein_coding	0.0435846	0.049262	0.0001	0.0714864	0.00811637	0.019859	0.0277199	0.0408364	0.0001	0.0001	0.0001	0.0204878	0.0001	0.00619506	0.0116858	24	26	0	39	4	12	16	19	0	0	0	12	0	4	7
ENSMUSG00000001436	chr10	77032241	77050431	+	Slc19a1	ENSMUST00000136150;ENSMUST00000133059;ENSMUST00000144234;ENSMUST00000105410;ENSMUST00000136925;ENSMUST00000130703;ENSMUST00000132984;ENSMUST00000127249;ENSMUST00000131031	GO:0005542(folic acid binding);GO:0005886(plasma membrane);GO:0005887(integral component of plasma membrane);GO:0008517(folic acid transmembrane transporter activity);GO:0008518(folate:anion antiporter activity);GO:0015350(methotrexate transmembrane transporter activity);GO:0015884(folic acid transport);GO:0016020(membrane);GO:0016021(integral component of membrane);GO:0016323(basolateral plasma …	01523(Antifolate resistance);04977(Vitamin digestion and absorption);04977(Vitamin digestion and absorption)	K14609	NA	solute carrier family 19 (folate transporter), member 1 [Source:MGI Symbol;Acc:MGI:103182]	protein_coding;retained_intron	11.2262	11.9133	12.3923	11.4097	10.0704	10.1011	4.94519	4.16548	4.02276	4.45582	4.54355	4.56493	3.76965	4.23736	4.17963	3967	4138	3976	4044	2955	3708	1855	1227	1362	1809	1832	1665	1400	1703	1591
ENSMUSG00000001440	chr11	97159714	97187881	-	Kpnb1	ENSMUST00000001479;ENSMUST00000132633;ENSMUST00000153727	GO:0005515(protein binding);GO:0005634(nucleus);GO:0005635(nuclear envelope);GO:0005643(nuclear pore);GO:0005654(nucleoplasm);GO:0005737(cytoplasm);GO:0005829(cytosol);GO:0006606(protein import into nucleus);GO:0006607(NLS-bearing protein import into nucleus);GO:0006610(ribosomal protein import into nucleus);GO:0006886(intracellular protein transport);GO:0007079(mitotic chromosome movement toward…	03013(RNA transport);03013(RNA transport)	K14293	NA	karyopherin (importin) beta 1 [Source:MGI Symbol;Acc:MGI:107532]	protein_coding;retained_intron	181.601	182.826	170.267	181.794	184.01	183.024	66.4668	74.8623	71.5393	70.178	65.8827	70.1901	68.7395	67.1671	65.7782	91010	90069	77484	91364	76534	95273	35320	31242	34324	40363	37650	36273	36152	38267	35502
ENSMUSG00000001441	chr11	97205842	97280570	-	Npepps	ENSMUST00000167806;ENSMUST00000172108;ENSMUST00000001480;ENSMUST00000107608;ENSMUST00000165489;ENSMUST00000165216;ENSMUST00000171320;ENSMUST00000170506;ENSMUST00000133907;ENSMUST00000109294;ENSMUST00000147287;ENSMUST00000152820;ENSMUST00000163164;ENSMUST00000154372;ENSMUST00000146833;ENSMUST00000168743;ENSMUST00000154917;ENSMUST00000163950;ENSMUST00000152546	GO:0004177(aminopeptidase activity);GO:0005634(nucleus);GO:0005737(cytoplasm);GO:0005829(cytosol);GO:0006508(proteolysis);GO:0008233(peptidase activity);GO:0008237(metallopeptidase activity);GO:0008270(zinc ion binding);GO:0016787(hydrolase activity);GO:0042277(peptide binding);GO:0043171(peptide catabolic process);GO:0046872(metal ion binding);GO:0070006(metalloaminopeptidase activity);GO:007145…	NA	K08776	EC:3.4.11.-	aminopeptidase puromycin sensitive [Source:MGI Symbol;Acc:MGI:1101358]	protein_coding;retained_intron;processed_transcript;nonsense_mediated_decay	13.9035	12.8374	12.8686	12.1525	14.1784	12.9806	17.0653	15.5736	16.2238	17.737	15.9656	18.3824	19.2857	17.5964	17.1208	7628	6922	6413	6686	6457	7397	9925	7116	8520	11163	9984	10396	11101	10969	10112
ENSMUSG00000001444	chr11	97098071	97115331	-	Tbx21	ENSMUST00000001484	GO:0000122(negative regulation of transcription by RNA polymerase II);GO:0003677(DNA binding);GO:0003700(DNA-binding transcription factor activity);GO:0005515(protein binding);GO:0005634(nucleus);GO:0006355(regulation of transcription, DNA-templated);GO:0009615(response to virus);GO:0010628(positive regulation of gene expression);GO:0030217(T cell differentiation);GO:0032703(negative regulation o…	04658(Th1 and Th2 cell differentiation);04659(Th17 cell differentiation);05321(Inflammatory bowel disease (IBD))	K10166	NA	T-box 21 [Source:MGI Symbol;Acc:MGI:1888984]	protein_coding	0.0001	0.0001	0.0001	0.0001	0.092468	0.0001	0.0001	0.0001	0.0001	0.0001	0.0001	0.0001	0.0001	0.0001	0.0001	0	0	0	0	15	0	0	0	0	0	0	0	0	0	0
ENSMUSG00000001445	chr11	97041560	97049213	+	Mrpl10	ENSMUST00000001485;ENSMUST00000054252	GO:0003735(structural constituent of ribosome);GO:0005622(intracellular);GO:0005654(nucleoplasm);GO:0005739(mitochondrion);GO:0005762(mitochondrial large ribosomal subunit);GO:0005840(ribosome);GO:0006412(translation);GO:0015934(large ribosomal subunit);GO:0042254(ribosome biogenesis);GO:1990904(ribonucleoprotein complex);GO:1990904(ribonucleoprotein complex)	03010(Ribosome);03010(Ribosome)	K02864	NA	mitochondrial ribosomal protein L10 [Source:MGI Symbol;Acc:MGI:1333801]	protein_coding	34.5832	34.0761	35.303	30.9884	32.1159	30.5092	22.6909	23.4086	22.7106	25.0478	24.9274	22.7731	23.8873	23.5146	21.1317	4492	4351	4164	4037	3463	4117	3126	2532	2824	3734	3692	3051	3256	3473	2956
ENSMUSG00000001467	chr5	4081145	4104746	-	Cyp51	ENSMUST00000001507;ENSMUST00000129448;ENSMUST00000151539;ENSMUST00000199909	GO:0004497(monooxygenase activity);GO:0005506(iron ion binding);GO:0005783(endoplasmic reticulum);GO:0005789(endoplasmic reticulum membrane);GO:0005886(plasma membrane);GO:0006629(lipid metabolic process);GO:0006694(steroid biosynthetic process);GO:0006695(cholesterol biosynthetic process);GO:0008202(steroid metabolic process);GO:0008203(cholesterol metabolic process);GO:0008398(sterol 14-demethy…	00100(Steroid biosynthesis);00100(Steroid biosynthesis)	K05917	EC:1.14.14.154	cytochrome P450, family 51 [Source:MGI Symbol;Acc:MGI:106040]	protein_coding;processed_transcript;retained_intron	26.2323	20.9221	22.5263	30.4236	20.1376	24.6611	8.23127	9.53387	10.8075	9.19933	10.1273	8.88214	8.45681	8.41357	9.14513	8809	6907	6870	10246	5613	8601	2932	2667	3475	3546	3878	3076	2981	3213	3307
ENSMUSG00000001472	chr8	123373753	123403835	+	Tcf25	ENSMUST00000212571;ENSMUST00000212470;ENSMUST00000108840;ENSMUST00000057934;ENSMUST00000211932;ENSMUST00000212569;ENSMUST00000212498;ENSMUST00000211964;ENSMUST00000212741;ENSMUST00000212880;ENSMUST00000212996	GO:0000122(negative regulation of transcription by RNA polymerase II);GO:0003677(DNA binding);GO:0003700(DNA-binding transcription factor activity);GO:0005515(protein binding);GO:0005634(nucleus);GO:0005634(nucleus)	NA	NA	NA	transcription factor 25 (basic helix-loop-helix) [Source:MGI Symbol;Acc:MGI:1914105]	protein_coding;processed_transcript	30.3872	30.8543	33.5947	31.5729	29.7281	30.1415	23.7682	27.9551	27.8074	25.8127	27.2512	25.3469	24.2415	25.6468	25.7344	12460	12436	12510	12984	10117	12836	10336	9547	10917	12146	12743	10718	10430	11958	11363
ENSMUSG00000001473	chr18	67390717	67402749	+	Tubb6	ENSMUST00000001513;ENSMUST00000236667	GO:0000166(nucleotide binding);GO:0000226(microtubule cytoskeleton organization);GO:0000278(mitotic cell cycle);GO:0003924(GTPase activity);GO:0005200(structural constituent of cytoskeleton);GO:0005525(GTP binding);GO:0005737(cytoplasm);GO:0005856(cytoskeleton);GO:0005874(microtubule);GO:0007010(cytoskeleton organization);GO:0007017(microtubule-based process);GO:0007017(microtubule-based process)	04145(Phagosome);04540(Gap junction);04540(Gap junction)	K07375	NA	tubulin, beta 6 class V [Source:MGI Symbol;Acc:MGI:1915201]	protein_coding;retained_intron	200.576	191.457	208.392	192.086	183.848	192.044	99.1985	86.939	97.3844	102.91	89.8849	105.861	96.9405	84.3469	111.097	37173	34881	35070	35700	28278	36968	19494	13417	17279	21888	18996	20231	18854	17771	22174
ENSMUSG00000001482	chr8	123423527	123463270	+	Def8	ENSMUST00000212883;ENSMUST00000093049;ENSMUST00000001522;ENSMUST00000065534;ENSMUST00000124741;ENSMUST00000108832;ENSMUST00000132063;ENSMUST00000128424;ENSMUST00000108830;ENSMUST00000212391;ENSMUST00000212827	GO:0005515(protein binding);GO:0005575(cellular_component);GO:0032418(lysosome localization);GO:0035556(intracellular signal transduction);GO:0045780(positive regulation of bone resorption);GO:0046872(metal ion binding);GO:1900029(positive regulation of ruffle assembly);GO:1900029(positive regulation of ruffle assembly)	NA	NA	NA	differentially expressed in FDCP 8 [Source:MGI Symbol;Acc:MGI:1346331]	protein_coding	6.86954	6.65818	7.37219	6.08205	6.68802	6.3334	1.38308	1.43947	1.66346	1.58316	1.60673	1.30861	1.44865	1.85834	1.51769	2305	2198	2245	2047	1865	2209	493	404	535	611	617	454	510	710	549
ENSMUSG00000001493	chr11	101877510	101894374	-	Meox1	ENSMUST00000057054	GO:0000978(RNA polymerase II proximal promoter sequence-specific DNA binding);GO:0001228(DNA-binding transcription activator activity, RNA polymerase II-specific);GO:0001757(somite specification);GO:0003677(DNA binding);GO:0003682(chromatin binding);GO:0003700(DNA-binding transcription factor activity);GO:0005634(nucleus);GO:0005737(cytoplasm);GO:0006355(regulation of transcription, DNA-templated…	NA	K09322	NA	mesenchyme homeobox 1 [Source:MGI Symbol;Acc:MGI:103220]	protein_coding	0.0001	0.0001	0.0001	0.0001	0.0001	0.0001	0.0001	0.0001	0.0001	0.0001	0.0001	0.0001	0.0001	0.0001	0.0001	0	0	0	0	0	0	0	0	0	0	0	0	0	0	0
ENSMUSG00000001494	chr11	101962458	101967015	-	Sost	ENSMUST00000001534	GO:0001503(ossification);GO:0005615(extracellular space);GO:0005794(Golgi apparatus);GO:0008134(transcription factor binding);GO:0009612(response to mechanical stimulus);GO:0030279(negative regulation of ossification);GO:0030514(negative regulation of BMP signaling pathway);GO:0031333(negative regulation of protein complex assembly);GO:0032991(protein-containing complex);GO:0045893(positive regul…	04310(Wnt signaling pathway);04928(Parathyroid hormone synthesis, secretion and action)	K16834	NA	sclerostin [Source:MGI Symbol;Acc:MGI:1921749]	protein_coding	0.0001	0.0001	0.0001	0.0001	0.0001	0.0001	0.0001	0.0001	0.0001	0.0001	0.0001	0.0001	0.0001	0.0001	0.0001	0	0	0	0	0	0	0	0	0	0	0	0	0	0	0
ENSMUSG00000001496	chr12	56531958	56536908	-	Nkx2-1	ENSMUST00000178477;ENSMUST00000001536	GO:0000122(negative regulation of transcription by RNA polymerase II);GO:0000977(RNA polymerase II regulatory region sequence-specific DNA binding);GO:0000978(RNA polymerase II proximal promoter sequence-specific DNA binding);GO:0000980(RNA polymerase II distal enhancer sequence-specific DNA binding);GO:0000981(DNA-binding transcription factor activity, RNA polymerase II-specific);GO:0001012(RNA …	NA	NA	NA	NK2 homeobox 1 [Source:MGI Symbol;Acc:MGI:108067]	protein_coding	0.0001	0.0001	0.0001	0.0001	0.0001	0.0001	0.0001	0.0001	0.0001	0.0001	0.0001	0.0001	0.0001	0.0001	0.0001	0	0	0	0	0	0	0	0	0	0	0	0	0	0	0
ENSMUSG00000001497	chr12	56691767	56712822	+	Pax9	ENSMUST00000153250;ENSMUST00000001538;ENSMUST00000152848	GO:0000977(RNA polymerase II regulatory region sequence-specific DNA binding);GO:0001228(DNA-binding transcription activator activity, RNA polymerase II-specific);GO:0003677(DNA binding);GO:0003700(DNA-binding transcription factor activity);GO:0005634(nucleus);GO:0005667(transcription factor complex);GO:0006355(regulation of transcription, DNA-templated);GO:0007275(multicellular organism developm…	NA	K09382	NA	paired box 9 [Source:MGI Symbol;Acc:MGI:97493]	protein_coding;retained_intron	0.0001	0.0001	0.0001	0.0001	0.0001	0.0001	0.0001	0.0001	0.0001	0.0001	0.0001	0.0001	0.0001	0.0001	0.0001	0	0	0	0	0	0	0	0	0	0	0	0	0	0	0
ENSMUSG00000001504	chr13	72628820	72634198	+	Irx2	ENSMUST00000074372;ENSMUST00000169028;ENSMUST00000167067;ENSMUST00000163393;ENSMUST00000172353	GO:0000122(negative regulation of transcription by RNA polymerase II);GO:0001656(metanephros development);GO:0003677(DNA binding);GO:0005634(nucleus);GO:0006355(regulation of transcription, DNA-templated);GO:0043565(sequence-specific DNA binding);GO:0072086(specification of loop of Henle identity);GO:0072272(proximal/distal pattern formation involved in metanephric nephron development);GO:0072272…	NA	NA	NA	Iroquois homeobox 2 [Source:MGI Symbol;Acc:MGI:1197526]	protein_coding;processed_transcript;retained_intron	9.33093	8.65978	7.51829	9.6573	9.91035	7.43099	8.99846	5.81076	6.56301	6.5387	6.69815	6.94473	7.95573	7.35756	7.63401	2331	2126	1706	2419	2054	1928	2383	1209	1570	1874	1908	1788	2085	2089	2053
ENSMUSG00000001506	chr11	94936224	94953042	+	Col1a1	ENSMUST00000001547;ENSMUST00000139974;ENSMUST00000148593;ENSMUST00000148046	GO:0001501(skeletal system development);GO:0001503(ossification);GO:0001568(blood vessel development);GO:0001649(osteoblast differentiation);GO:0001957(intramembranous ossification);GO:0001958(endochondral ossification);GO:0002020(protease binding);GO:0005201(extracellular matrix structural constituent);GO:0005515(protein binding);GO:0005576(extracellular region);GO:0005581(collagen trimer);GO:00…	04151(PI3K-Akt signaling pathway);04510(Focal adhesion);04512(ECM-receptor interaction);04611(Platelet activation);04926(Relaxin signaling pathway);04933(AGE-RAGE signaling pathway in diabetic complications);04974(Protein digestion and absorption);05146(Amoebiasis);05165(Human papillomavirus infection);05205(Proteoglycans in cancer);05205(Proteoglycans in cancer)	K06236	NA	collagen, type I, alpha 1 [Source:MGI Symbol;Acc:MGI:88467]	protein_coding;processed_transcript;retained_intron	0.0001	0.0001	0.0165928	0.0001	0.0001	0.0001	0.0001	0.0180945	0.0001	0.0131295	0.0001	0.0001	0.0001	0.0001	0.00169958	0	0	8	0	0	0	0	8	0	8	0	0	0	0	1
ENSMUSG00000001507	chr11	95044474	95076797	-	Itga3	ENSMUST00000107739;ENSMUST00000001548;ENSMUST00000120375;ENSMUST00000141693;ENSMUST00000140342;ENSMUST00000145671	GO:0001764(neuron migration);GO:0001968(fibronectin binding);GO:0002020(protease binding);GO:0005178(integrin binding);GO:0005515(protein binding);GO:0005518(collagen binding);GO:0005886(plasma membrane);GO:0007155(cell adhesion);GO:0007229(integrin-mediated signaling pathway);GO:0007507(heart development);GO:0007613(memory);GO:0008305(integrin complex);GO:0009897(external side of plasma membrane…	04151(PI3K-Akt signaling pathway);04510(Focal adhesion);04512(ECM-receptor interaction);04640(Hematopoietic cell lineage);04810(Regulation of actin cytoskeleton);05165(Human papillomavirus infection);05200(Pathways in cancer);05222(Small cell lung cancer);05410(Hypertrophic cardiomyopathy (HCM));05412(Arrhythmogenic right ventricular cardiomyopathy (ARVC));05414(Dilated cardiomyopathy (DCM));0541…	K06482	NA	integrin alpha 3 [Source:MGI Symbol;Acc:MGI:96602]	protein_coding;retained_intron	0.0779318	0.0435115	0.0286075	0.0172697	0.0204102	0.0583558	0.0638042	0.061212	0.0613584	0.0661939	0.0877857	0.205258	0.044213	0.0911612	0.157628	34	19	12	8	8	27	30	23	26	33	44	92	21	46	74
ENSMUSG00000001508	chr11	94962791	94976327	-	Sgca	ENSMUST00000103162;ENSMUST00000139855;ENSMUST00000100551;ENSMUST00000166320;ENSMUST00000152042	GO:0005509(calcium ion binding);GO:0005737(cytoplasm);GO:0005856(cytoskeleton);GO:0005886(plasma membrane);GO:0005887(integral component of plasma membrane);GO:0005911(cell-cell junction);GO:0014894(response to denervation involved in regulation of muscle adaptation);GO:0016011(dystroglycan complex);GO:0016012(sarcoglycan complex);GO:0016020(membrane);GO:0016021(integral component of membrane);GO…	05410(Hypertrophic cardiomyopathy (HCM));05412(Arrhythmogenic right ventricular cardiomyopathy (ARVC));05414(Dilated cardiomyopathy (DCM));05416(Viral myocarditis);05416(Viral myocarditis)	K12565	NA	sarcoglycan, alpha (dystrophin-associated glycoprotein) [Source:MGI Symbol;Acc:MGI:894698]	protein_coding	0.390478	0.309119	0.284495	0.190196	0.123767	0.271248	0.119783	0.320709	0.333199	0.187207	0.124071	0.257742	0.13559	0.152631	0.0786015	52	41	35	26	14	38	17	36	43	29	19	36	19	23	12
ENSMUSG00000001510	chr11	95120119	95125296	+	Dlx3	ENSMUST00000092768	GO:0000978(RNA polymerase II proximal promoter sequence-specific DNA binding);GO:0001228(DNA-binding transcription activator activity, RNA polymerase II-specific);GO:0001568(blood vessel development);GO:0001890(placenta development);GO:0003677(DNA binding);GO:0003682(chromatin binding);GO:0003700(DNA-binding transcription factor activity);GO:0005634(nucleus);GO:0006355(regulation of transcription…	NA	K09315	NA	distal-less homeobox 3 [Source:MGI Symbol;Acc:MGI:94903]	protein_coding	0.0001	0.0001	0.0001	0.0001	0.0001	0.0001	0.0001	0.0001	0.019811	0.0001	0.0001	0.0001	0.0001	0.0001	0.0001	0	0	0	0	0	0	0	0	4	0	0	0	0	0	0
ENSMUSG00000001517	chr6	128362967	128376146	+	Foxm1	ENSMUST00000123988;ENSMUST00000073316;ENSMUST00000112148;ENSMUST00000203040;ENSMUST00000203258;ENSMUST00000125456;ENSMUST00000136395;ENSMUST00000153423	GO:0000086(G2/M transition of mitotic cell cycle);GO:0000122(negative regulation of transcription by RNA polymerase II);GO:0000977(RNA polymerase II regulatory region sequence-specific DNA binding);GO:0003677(DNA binding);GO:0003700(DNA-binding transcription factor activity);GO:0005634(nucleus);GO:0006355(regulation of transcription, DNA-templated);GO:0006978(DNA damage response, signal transduct…	04218(Cellular senescence);04218(Cellular senescence)	K09406	NA	forkhead box M1 [Source:MGI Symbol;Acc:MGI:1347487]	processed_transcript;protein_coding;retained_intron	7.94873	12.2177	15.7006	15.47	12.6919	6.3794	0.626986	0.701875	2.22437	1.5138	1.7673	0.786722	1.41099	0.93029	1.26078	3482	5260	6242	6793	4612	2902	293	258	935	764	886	357	652	465	597
ENSMUSG00000001518	chr6	128409444	128424931	-	Itfg2	ENSMUST00000001559;ENSMUST00000203984;ENSMUST00000142615;ENSMUST00000203374;ENSMUST00000204362;ENSMUST00000203195;ENSMUST00000203853;ENSMUST00000203026;ENSMUST00000133994;ENSMUST00000204467	GO:0002314(germinal center B cell differentiation);GO:0003674(molecular_function);GO:0005515(protein binding);GO:0005654(nucleoplasm);GO:0005764(lysosome);GO:0005765(lysosomal membrane);GO:0005829(cytosol);GO:0016020(membrane);GO:0034198(cellular response to amino acid starvation);GO:0042149(cellular response to glucose starvation);GO:0140007(KICSTOR complex);GO:1904262(negative regulation of TOR…	NA	K23296	NA	integrin alpha FG-GAP repeat containing 2 [Source:MGI Symbol;Acc:MGI:1915450]	protein_coding;retained_intron;nonsense_mediated_decay	1.62501	1.65252	1.29336	1.00463	1.45399	1.42042	3.09587	3.04128	3.19462	2.47185	2.0134	2.7368	2.29205	2.74139	2.70942	880	879	637	547	655	801	1775	1370	1653	1535	1243	1526	1301	1686	1577
ENSMUSG00000001520	chr6	128399296	128416427	+	Nrip2	ENSMUST00000123867;ENSMUST00000147155;ENSMUST00000001561;ENSMUST00000120405;ENSMUST00000136631;ENSMUST00000204836	GO:0000122(negative regulation of transcription by RNA polymerase II);GO:0004190(aspartic-type endopeptidase activity);GO:0005515(protein binding);GO:0005634(nucleus);GO:0005737(cytoplasm);GO:0006508(proteolysis);GO:0007219(Notch signaling pathway);GO:0007219(Notch signaling pathway)	NA	K13215	NA	nuclear receptor interacting protein 2 [Source:MGI Symbol;Acc:MGI:1891884]	protein_coding;nonsense_mediated_decay;retained_intron;non_stop_decay	0.075555	0.0885782	0.153168	0.0724954	0.0001	0.118541	0.0922003	0.274088	0.281326	0.183941	0.0181712	0.0948042	0.205486	0.155748	0.0718114	22	25	40	21	0	36	28	66	77	61	6	28	62	51	23
ENSMUSG00000001521	chr6	128321161	128355851	-	Tulp3	ENSMUST00000001562;ENSMUST00000128708;ENSMUST00000138313;ENSMUST00000133134;ENSMUST00000203625;ENSMUST00000157005	GO:0001664(G protein-coupled receptor binding);GO:0001841(neural tube formation);GO:0001843(neural tube closure);GO:0005576(extracellular region);GO:0005634(nucleus);GO:0005730(nucleolus);GO:0005737(cytoplasm);GO:0005886(plasma membrane);GO:0005929(cilium);GO:0005930(axoneme);GO:0007275(multicellular organism development);GO:0007420(brain development);GO:0008277(regulation of G protein-coupled re…	NA	NA	NA	tubby-like protein 3 [Source:MGI Symbol;Acc:MGI:1329045]	protein_coding;processed_transcript;retained_intron	2.53017	2.4008	2.85637	2.61972	2.37746	2.33114	5.43205	4.60361	4.86054	5.00103	4.60204	5.40071	5.09852	5.40398	4.79331	1800	1680	1844	1869	1403	1721	4093	2725	3308	4081	3729	3958	3803	4367	3670
ENSMUSG00000001524	chr17	35667730	35673739	-	Gtf2h4	ENSMUST00000001565;ENSMUST00000162927;ENSMUST00000160535;ENSMUST00000160734;ENSMUST00000160752;ENSMUST00000162894;ENSMUST00000160039;ENSMUST00000162266;ENSMUST00000159671;ENSMUST00000162604;ENSMUST00000160711;ENSMUST00000159852	GO:0000438(core TFIIH complex portion of holo TFIIH complex);GO:0000439(transcription factor TFIIH core complex);GO:0001671(ATPase activator activity);GO:0003690(double-stranded DNA binding);GO:0004672(protein kinase activity);GO:0005634(nucleus);GO:0005669(transcription factor TFIID complex);GO:0005675(transcription factor TFIIH holo complex);GO:0006281(DNA repair);GO:0006289(nucleotide-excision…	03022(Basal transcription factors);03420(Nucleotide excision repair);05203(Viral carcinogenesis);05203(Viral carcinogenesis)	K03144	NA	general transcription factor II H, polypeptide 4 [Source:MGI Symbol;Acc:MGI:1338799]	protein_coding;retained_intron;nonsense_mediated_decay;processed_transcript	5.86469	5.51463	5.05454	5.48734	4.99692	4.3757	3.51827	4.14502	2.92875	3.93759	3.44831	3.45282	2.86391	3.68893	2.90254	1483	1371	1163	1391	1051	1151	945	874	711	1144	997	901	764	1061	792
ENSMUSG00000001525	chr17	35833921	35838306	-	Tubb5	ENSMUST00000001566;ENSMUST00000173253;ENSMUST00000134978;ENSMUST00000156050	GO:0000166(nucleotide binding);GO:0000226(microtubule cytoskeleton organization);GO:0000278(mitotic cell cycle);GO:0003924(GTPase activity);GO:0005200(structural constituent of cytoskeleton);GO:0005525(GTP binding);GO:0005634(nucleus);GO:0005641(nuclear envelope lumen);GO:0005737(cytoplasm);GO:0005829(cytosol);GO:0005856(cytoskeleton);GO:0005874(microtubule);GO:0007010(cytoskeleton organization);…	04145(Phagosome);04540(Gap junction);04540(Gap junction)	K07375	NA	tubulin, beta 5 class I [Source:MGI Symbol;Acc:MGI:107812]	protein_coding;retained_intron	558.295	471.986	522.168	479.193	539.299	465.447	76.0546	73.483	70.1202	78.9256	79.6441	77.8169	72.9947	74.8168	75.3493	141254	117392	119967	121583	113244	122320	20405	15482	16986	22919	22980	20304	19383	21521	20533
ENSMUSG00000001542	chr13	75706757	75772364	+	Ell2	ENSMUST00000001583;ENSMUST00000220572;ENSMUST00000222194;ENSMUST00000221432;ENSMUST00000223535;ENSMUST00000222853;ENSMUST00000222892;ENSMUST00000222564;ENSMUST00000221979	GO:0005634(nucleus);GO:0005654(nucleoplasm);GO:0006368(transcription elongation from RNA polymerase II promoter);GO:0008023(transcription elongation factor complex);GO:0032968(positive regulation of transcription elongation from RNA polymerase II promoter);GO:0042795(snRNA transcription by RNA polymerase II);GO:0042795(snRNA transcription by RNA polymerase II)	NA	K15183	NA	elongation factor RNA polymerase II 2 [Source:MGI Symbol;Acc:MGI:2183438]	protein_coding;nonsense_mediated_decay;retained_intron	9.70523	9.75204	9.8726	11.4116	9.50286	10.5805	10.887	11.6067	10.8615	11.4947	10.4445	11.9988	11.9835	10.9412	11.1977	7257	7167	6704	8556	5897	8216	8631	7227	7775	9861	8903	9250	9400	9298	9015
ENSMUSG00000001552	chr11	100368958	100397749	-	Jup	ENSMUST00000124659;ENSMUST00000001592;ENSMUST00000151476;ENSMUST00000107403;ENSMUST00000152774;ENSMUST00000149798;ENSMUST00000155746;ENSMUST00000128268;ENSMUST00000123903	GO:0001954(positive regulation of cell-matrix adhesion);GO:0002159(desmosome assembly);GO:0003713(transcription coactivator activity);GO:0005198(structural molecule activity);GO:0005515(protein binding);GO:0005634(nucleus);GO:0005737(cytoplasm);GO:0005829(cytosol);GO:0005856(cytoskeleton);GO:0005882(intermediate filament);GO:0005886(plasma membrane);GO:0005911(cell-cell junction);GO:0005912(adher…	05200(Pathways in cancer);05202(Transcriptional misregulation in cancer);05221(Acute myeloid leukemia);05226(Gastric cancer);05412(Arrhythmogenic right ventricular cardiomyopathy (ARVC));05412(Arrhythmogenic right ventricular cardiomyopathy (ARVC))	K10056	NA	junction plakoglobin [Source:MGI Symbol;Acc:MGI:96650]	processed_transcript;protein_coding	0.0141114	0.0234449	0.0684016	0.0001	0.0353521	0.0630544	0.0345521	0.056943	0.051536	0.0252177	0.0298901	0.0139541	0.00732081	0.0744133	0.0123024	8	12	31	0	15	34	20	24	25	16	18	8	4	44	7
ENSMUSG00000001555	chr11	100415697	100424824	+	Fkbp10	ENSMUST00000001595;ENSMUST00000107400;ENSMUST00000134815;ENSMUST00000139084;ENSMUST00000125616	GO:0000413(protein peptidyl-prolyl isomerization);GO:0003755(peptidyl-prolyl cis-trans isomerase activity);GO:0005509(calcium ion binding);GO:0005515(protein binding);GO:0005528(FK506 binding);GO:0005783(endoplasmic reticulum);GO:0005788(endoplasmic reticulum lumen);GO:0005829(cytosol);GO:0016020(membrane);GO:0016853(isomerase activity);GO:0018208(peptidyl-proline modification);GO:0046872(metal i…	NA	K09575	EC:5.2.1.8	FK506 binding protein 10 [Source:MGI Symbol;Acc:MGI:104769]	protein_coding;nonsense_mediated_decay;retained_intron	0.0001	0.0001	0.037104	0.0145083	0.0001	0.0237314	0.0001	0.0386491	0.0441789	0.0001	0.0001	0.0001	0.0001	0.0001	0.0001	0	0	8	4	0	6	0	8	10	0	0	0	0	0	0
ENSMUSG00000001558	chr11	100441917	100457022	+	Klhl10	ENSMUST00000001599;ENSMUST00000107395	GO:0000902(cell morphogenesis);GO:0005515(protein binding);GO:0005737(cytoplasm);GO:0007283(spermatogenesis);GO:0007286(spermatid development);GO:0008584(male gonad development);GO:0009566(fertilization);GO:0016567(protein ubiquitination);GO:0030154(cell differentiation);GO:0048808(male genitalia morphogenesis);GO:0048873(homeostasis of number of cells within a tissue);GO:0048873(homeostasis of n…	NA	K10448	NA	kelch-like 10 [Source:MGI Symbol;Acc:MGI:2181067]	protein_coding	0.0228796	0.0231922	0.176287	0.0001	0.179476	0.402325	0.274066	0.134849	0.16272	0.127913	0.0773422	0.139582	0.200428	0.158514	0.162734	4	4	27	0	25	69	49	19	27	25	15	24	35	30	30
ENSMUSG00000001566	chr5	29473034	29478470	-	Mnx1	ENSMUST00000165512;ENSMUST00000001608	GO:0001764(neuron migration);GO:0003677(DNA binding);GO:0005634(nucleus);GO:0005730(nucleolus);GO:0005829(cytosol);GO:0006355(regulation of transcription, DNA-templated);GO:0008045(motor neuron axon guidance);GO:0009791(post-embryonic development);GO:0021520(spinal cord motor neuron cell fate specification);GO:0021675(nerve development);GO:0021904(dorsal/ventral neural tube patterning);GO:0021953…	04950(Maturity onset diabetes of the young);04950(Maturity onset diabetes of the young)	K08025	NA	motor neuron and pancreas homeobox 1 [Source:MGI Symbol;Acc:MGI:109160]	protein_coding	0.0001	0.0001	0.0001	0.0001	0.0001	0.0001	0.0001	0.0001	0.0001	0.0001	0.0001	0.0001	0.0001	0.0001	0.0001	0	0	0	0	0	0	0	0	0	0	0	0	0	0	0
ENSMUSG00000001569	chr5	29434664	29457843	+	Nom1	ENSMUST00000001611;ENSMUST00000146347	GO:0003723(RNA binding);GO:0005515(protein binding);GO:0005634(nucleus);GO:0005730(nucleolus);GO:0042274(ribosomal small subunit biogenesis);GO:0048820(hair follicle maturation);GO:0048820(hair follicle maturation)	NA	K17583	NA	nucleolar protein with MIF4G domain 1 [Source:MGI Symbol;Acc:MGI:1861749]	protein_coding;retained_intron	5.91667	6.339	6.20777	6.06339	6.18726	5.94282	3.36024	3.47259	3.65148	3.4999	3.52209	3.62946	3.98362	3.34014	3.27231	4155	4376	3959	4270	3607	4335	2503	2031	2455	2821	2821	2629	2935	2667	2475
ENSMUSG00000001576	chr17	26561489	26656934	+	Ergic1	ENSMUST00000167662;ENSMUST00000165021;ENSMUST00000001619;ENSMUST00000235915;ENSMUST00000235653;ENSMUST00000167070;ENSMUST00000237902;ENSMUST00000235197;ENSMUST00000236642;ENSMUST00000170640;ENSMUST00000236481;ENSMUST00000163213;ENSMUST00000165802;ENSMUST00000236163	GO:0000139(Golgi membrane);GO:0003674(molecular_function);GO:0005654(nucleoplasm);GO:0005783(endoplasmic reticulum);GO:0005789(endoplasmic reticulum membrane);GO:0005793(endoplasmic reticulum-Golgi intermediate compartment);GO:0005794(Golgi apparatus);GO:0006888(endoplasmic reticulum to Golgi vesicle-mediated transport);GO:0006890(retrograde vesicle-mediated transport, Golgi to endoplasmic reticu…	NA	K20365	NA	endoplasmic reticulum-golgi intermediate compartment (ERGIC) 1 [Source:MGI Symbol;Acc:MGI:1914708]	protein_coding;processed_transcript;nonsense_mediated_decay;retained_intron	9.06014	8.74883	9.94704	9.03733	8.78932	9.77821	5.16257	6.32871	5.62983	5.30466	5.67379	3.17124	4.38873	5.57646	5.07948	6127	5816	6109	6129	4933	6868	3703	3566	3646	4120	4377	2215	3118	4289	3702
ENSMUSG00000001583	chr11	69851005	69858730	-	Tnk1	ENSMUST00000001626;ENSMUST00000108628;ENSMUST00000156507;ENSMUST00000108626;ENSMUST00000125571	GO:0000166(nucleotide binding);GO:0004672(protein kinase activity);GO:0004713(protein tyrosine kinase activity);GO:0004715(non-membrane spanning protein tyrosine kinase activity);GO:0005515(protein binding);GO:0005524(ATP binding);GO:0005737(cytoplasm);GO:0005829(cytosol);GO:0006468(protein phosphorylation);GO:0016020(membrane);GO:0016301(kinase activity);GO:0016310(phosphorylation);GO:0016740(tr…	NA	K08885	EC:2.7.10.2	tyrosine kinase, non-receptor, 1 [Source:MGI Symbol;Acc:MGI:1930958]	protein_coding	0.0001	0.0001	0.0001	0.0001	0.0001	0.0001	0.012655	0.0140627	0.0001	0.0001	0.0001	0.00419662	0.0001	0.0001	0.0001	0	0	0	0	0	0	4	3	0	0	0	2	0	0	0
ENSMUSG00000001588	chr11	69881567	69895539	-	Acap1	ENSMUST00000108622;ENSMUST00000001631;ENSMUST00000127238;ENSMUST00000148037	GO:0003674(molecular_function);GO:0005096(GTPase activator activity);GO:0005515(protein binding);GO:0005768(endosome);GO:0006629(lipid metabolic process);GO:0007165(signal transduction);GO:0008150(biological_process);GO:0016020(membrane);GO:0016042(lipid catabolic process);GO:0016787(hydrolase activity);GO:0043547(positive regulation of GTPase activity);GO:0046872(metal ion binding);GO:0055038(re…	04144(Endocytosis);04144(Endocytosis)	K12489	NA	ArfGAP with coiled-coil, ankyrin repeat and PH domains 1 [Source:MGI Symbol;Acc:MGI:2388270]	protein_coding;processed_transcript	3.70838	3.75721	3.98634	3.62225	3.88614	3.67588	3.11549	3.11058	3.2633	3.49445	2.9949	3.32482	3.53152	3.61663	3.05298	1377	1372	1344	1349	1198	1419	1227	963	1161	1489	1269	1274	1377	1527	1221
ENSMUSG00000001604	chr4	136247729	136274898	+	Tcea3	ENSMUST00000136812;ENSMUST00000102533;ENSMUST00000143942	GO:0003676(nucleic acid binding);GO:0003677(DNA binding);GO:0005634(nucleus);GO:0006351(transcription, DNA-templated);GO:0006355(regulation of transcription, DNA-templated);GO:0008270(zinc ion binding);GO:0046872(metal ion binding);GO:0046872(metal ion binding)	NA	NA	NA	transcription elongation factor A (SII), 3 [Source:MGI Symbol;Acc:MGI:1196908]	processed_transcript;protein_coding	0.0001	0.0001	0.0001	0.0001	0.0001	0.0001	0.0001	0.0001	0.0001	0.0001	0.0001	0.0001	0.0001	0.0001	0.0001	0	0	0	0	0	0	0	0	0	0	0	0	0	0	0
ENSMUSG00000001622	chr5	87925579	87932665	+	Csn3	ENSMUST00000001667;ENSMUST00000113267;ENSMUST00000144929;ENSMUST00000140690;ENSMUST00000113271;ENSMUST00000148793	GO:0003674(molecular_function);GO:0005576(extracellular region);GO:0005615(extracellular space);GO:0007595(lactation);GO:0050821(protein stabilization);GO:0050821(protein stabilization)	NA	K17282	NA	casein kappa [Source:MGI Symbol;Acc:MGI:107461]	protein_coding;retained_intron	0.562055	0.68652	0.543965	0.56198	0.85637	0.999332	4.23693	2.39114	2.26236	3.17355	3.88409	3.28321	3.05279	4.54799	2.71646	180	216	159	182	227	331	1422	632	687	1154	1401	1071	1016	1637	928
ENSMUSG00000001627	chr12	40201567	40248079	-	Ifrd1	ENSMUST00000001672;ENSMUST00000164047;ENSMUST00000170119;ENSMUST00000165027;ENSMUST00000171530;ENSMUST00000169926;ENSMUST00000169319;ENSMUST00000170752;ENSMUST00000164354;ENSMUST00000171553	GO:0005634(nucleus);GO:0005737(cytoplasm);GO:0007275(multicellular organism development);GO:0014706(striated muscle tissue development);GO:0030154(cell differentiation);GO:0030517(negative regulation of axon extension);GO:0042692(muscle cell differentiation);GO:0043403(skeletal muscle tissue regeneration);GO:0045944(positive regulation of transcription by RNA polymerase II);GO:0048671(negative re…	NA	NA	NA	interferon-related developmental regulator 1 [Source:MGI Symbol;Acc:MGI:1316717]	protein_coding;retained_intron;nonsense_mediated_decay	33.8439	38.1357	28.0212	32.3631	36.4951	30.7131	80.5181	92.8889	84.2216	73.2451	82.9092	71.5718	73.1386	88.2121	73.2097	15081	16705	11340	14461	13496	14215	38037	34461	35921	37451	42118	32881	34194	44678	35126
ENSMUSG00000001630	chr6	146724995	146778812	+	Stk38l	ENSMUST00000001675;ENSMUST00000111644;ENSMUST00000203318	GO:0000166(nucleotide binding);GO:0000287(magnesium ion binding);GO:0003779(actin binding);GO:0004672(protein kinase activity);GO:0004674(protein serine/threonine kinase activity);GO:0005524(ATP binding);GO:0005737(cytoplasm);GO:0005829(cytosol);GO:0005856(cytoskeleton);GO:0006468(protein phosphorylation);GO:0015629(actin cytoskeleton);GO:0016020(membrane);GO:0016301(kinase activity);GO:0016310(p…	NA	K08790	EC:2.7.11.1	serine/threonine kinase 38 like [Source:MGI Symbol;Acc:MGI:1922250]	protein_coding	27.3242	25.4245	29.0703	30.0067	27.6344	17.9657	38.3656	37.1827	68.7243	70.7423	32.4448	71.0308	72.428	63.0165	33.793	10142	9276	9798	11168	8512	6926	15098	11492	24418	30130	13731	27183	28207	26587	13507
ENSMUSG00000001632	chr6	113307137	113324860	+	Brpf1	ENSMUST00000113122;ENSMUST00000204198;ENSMUST00000113121;ENSMUST00000113119;ENSMUST00000113117;ENSMUST00000204626;ENSMUST00000203577;ENSMUST00000124530;ENSMUST00000138737;ENSMUST00000131594	GO:0001570(vasculogenesis);GO:0001841(neural tube formation);GO:0003676(nucleic acid binding);GO:0003677(DNA binding);GO:0005515(protein binding);GO:0005634(nucleus);GO:0005737(cytoplasm);GO:0005829(cytosol);GO:0005886(plasma membrane);GO:0006325(chromatin organization);GO:0035726(common myeloid progenitor cell proliferation);GO:0043966(histone H3 acetylation);GO:0043972(histone H3-K23 acetylatio…	NA	K11348	NA	bromodomain and PHD finger containing, 1 [Source:MGI Symbol;Acc:MGI:1926033]	protein_coding;retained_intron	8.68356	9.63326	9.2178	8.96086	9.64721	8.69501	9.84244	9.24387	8.64675	9.30015	8.80861	9.67882	9.75635	10.075	9.50781	4482	4885	4320	4637	4132	4662	5384	3972	4272	5507	5183	5151	5282	5908	5283
ENSMUSG00000001642	chr6	34302434	34317459	-	Akr1b3	ENSMUST00000201392;ENSMUST00000142761;ENSMUST00000102980;ENSMUST00000136559;ENSMUST00000126991;ENSMUST00000154655	GO:0001523(retinoid metabolic process);GO:0001758(retinal dehydrogenase activity);GO:0001894(tissue homeostasis);GO:0003091(renal water homeostasis);GO:0004032(alditol:NADP+ 1-oxidoreductase activity);GO:0005615(extracellular space);GO:0005654(nucleoplasm);GO:0005737(cytoplasm);GO:0005829(cytosol);GO:0005996(monosaccharide metabolic process);GO:0006061(sorbitol biosynthetic process);GO:0008106(al…	00040(Pentose and glucuronate interconversions);00051(Fructose and mannose metabolism);00052(Galactose metabolism);00561(Glycerolipid metabolism);00790(Folate biosynthesis);00790(Folate biosynthesis)	K00011	EC:1.1.1.21	aldo-keto reductase family 1, member B3 (aldose reductase) [Source:MGI Symbol;Acc:MGI:1353494]	retained_intron;protein_coding	697.315	616.768	809.76	720.783	594.948	682.583	2345.53	1533.36	2096.44	2354.69	1860.45	2409.64	2268.61	1712.22	2307.67	444594	386566	468814	460853	314818	452036	1585663	814088	1279616	1722932	1352588	1584208	1517846	1241019	1584482
ENSMUSG00000001655	chr15	102921103	102928814	+	Hoxc13	ENSMUST00000001700	GO:0001228(DNA-binding transcription activator activity, RNA polymerase II-specific);GO:0001942(hair follicle development);GO:0003677(DNA binding);GO:0003682(chromatin binding);GO:0005634(nucleus);GO:0006355(regulation of transcription, DNA-templated);GO:0007275(multicellular organism development);GO:0009653(anatomical structure morphogenesis);GO:0009952(anterior/posterior pattern specification);…	NA	K09298	NA	homeobox C13 [Source:MGI Symbol;Acc:MGI:99560]	protein_coding	0.0001	0.0001	0.0001	0.0001	0.0001	0.0001	0.0001	0.0001	0.0001	0.0001	0.0001	0.0001	0.0001	0.0001	0.0001	0	0	0	0	0	0	0	0	0	0	0	0	0	0	0
ENSMUSG00000001656	chr15	102954427	102957708	+	Hoxc11	ENSMUST00000001701	GO:0000978(RNA polymerase II proximal promoter sequence-specific DNA binding);GO:0001228(DNA-binding transcription activator activity, RNA polymerase II-specific);GO:0001501(skeletal system development);GO:0001656(metanephros development);GO:0001759(organ induction);GO:0003677(DNA binding);GO:0005634(nucleus);GO:0005654(nucleoplasm);GO:0005829(cytosol);GO:0006355(regulation of transcription, DNA-…	NA	K09296	NA	homeobox C11 [Source:MGI Symbol;Acc:MGI:96193]	protein_coding	0.0001	0.0001	0.0001	0.0001	0.0001	0.0001	0.0001	0.0001	0.0001	0.0001	0.0001	0.0001	0.0001	0.0001	0.0001	0	0	0	0	0	0	0	0	0	0	0	0	0	0	0
ENSMUSG00000001657	chr15	102990607	102994111	+	Hoxc8	ENSMUST00000001703;ENSMUST00000189484	GO:0000122(negative regulation of transcription by RNA polymerase II);GO:0003677(DNA binding);GO:0003700(DNA-binding transcription factor activity);GO:0005634(nucleus);GO:0005654(nucleoplasm);GO:0006355(regulation of transcription, DNA-templated);GO:0007275(multicellular organism development);GO:0009952(anterior/posterior pattern specification);GO:0015630(microtubule cytoskeleton);GO:0030182(neur…	NA	K09308	NA	homeobox C8 [Source:MGI Symbol;Acc:MGI:96198]	protein_coding;retained_intron	0.0001	0.0001	0.0001	0.0001	0.0001	0.0001	0.0001	0.0001	0.0001	0.0001	0.0001	0.0001	0.0001	0.0001	0.0001	0	0	0	0	0	0	0	0	0	0	0	0	0	0	0
ENSMUSG00000001661	chr15	102998257	103010768	+	Hoxc6	ENSMUST00000173210;ENSMUST00000173421;ENSMUST00000001711	GO:0000980(RNA polymerase II distal enhancer sequence-specific DNA binding);GO:0003677(DNA binding);GO:0003700(DNA-binding transcription factor activity);GO:0005634(nucleus);GO:0005654(nucleoplasm);GO:0005829(cytosol);GO:0006355(regulation of transcription, DNA-templated);GO:0007275(multicellular organism development);GO:0009952(anterior/posterior pattern specification);GO:0043565(sequence-specif…	NA	K09306	NA	homeobox C6 [Source:MGI Symbol;Acc:MGI:96197]	processed_transcript;protein_coding	0.205111	0.0939933	0.045224	0.222559	0.0986109	0.0395362	0.0547979	0.0246578	0.168161	0.0512006	0.105551	0.0533817	0.0001	0.103888	0.0759953	38	17	8	41	15	8	11	4	30	11	23	11	0	22	17
ENSMUSG00000001663	chr10	75783813	75798584	-	Gstt1	ENSMUST00000001713;ENSMUST00000120177;ENSMUST00000139724	GO:0004364(glutathione transferase activity);GO:0004602(glutathione peroxidase activity);GO:0005515(protein binding);GO:0005634(nucleus);GO:0005737(cytoplasm);GO:0005829(cytosol);GO:0006304(DNA modification);GO:0006749(glutathione metabolic process);GO:0009751(response to salicylic acid);GO:0010269(response to selenium ion);GO:0014070(response to organic cyclic compound);GO:0016740(transferase ac…	00480(Glutathione metabolism);00980(Metabolism of xenobiotics by cytochrome P450);00982(Drug metabolism - cytochrome P450);00983(Drug metabolism - other enzymes);01524(Platinum drug resistance);05200(Pathways in cancer);05204(Chemical carcinogenesis);05225(Hepatocellular carcinoma);05418(Fluid shear stress and atherosclerosis);05418(Fluid shear stress and atherosclerosis)	K00799	EC:2.5.1.18	glutathione S-transferase, theta 1 [Source:MGI Symbol;Acc:MGI:107379]	protein_coding	0.0001	0.0001	0.0712693	0.0596139	0.0001	0.0001	0.0305175	0.0001	0.0001	0.0001	0.0001	0.0001	0.061671	0.0853923	0.0001	0	0	8	7	0	0	4	0	0	0	0	0	8	12	0
ENSMUSG00000001665	chr10	75774115	75781414	-	Gstt3	ENSMUST00000001715;ENSMUST00000174649;ENSMUST00000173537;ENSMUST00000133869;ENSMUST00000174187;ENSMUST00000218091	GO:0004364(glutathione transferase activity);GO:0005515(protein binding);GO:0005737(cytoplasm);GO:0006749(glutathione metabolic process);GO:0016740(transferase activity);GO:0016740(transferase activity)	00480(Glutathione metabolism);00980(Metabolism of xenobiotics by cytochrome P450);00982(Drug metabolism - cytochrome P450);00983(Drug metabolism - other enzymes);01524(Platinum drug resistance);05200(Pathways in cancer);05204(Chemical carcinogenesis);05225(Hepatocellular carcinoma);05418(Fluid shear stress and atherosclerosis);05418(Fluid shear stress and atherosclerosis)	K00799	EC:2.5.1.18	glutathione S-transferase, theta 3 [Source:MGI Symbol;Acc:MGI:2143526]	protein_coding;processed_transcript;nonsense_mediated_decay;retained_intron	1.25212	1.12245	1.31461	1.45805	1.08245	0.901119	0.843898	0.356896	0.563495	0.506872	0.612202	0.652469	0.555034	0.832144	0.78083	369	324	351	428	264	275	262	88	159	171	206	198	172	279	247
ENSMUSG00000001666	chr10	75771230	75773414	-	Ddt	ENSMUST00000172820;ENSMUST00000001716	GO:0002020(protease binding);GO:0005126(cytokine receptor binding);GO:0005615(extracellular space);GO:0005737(cytoplasm);GO:0010760(negative regulation of macrophage chemotaxis);GO:0016829(lyase activity);GO:0032760(positive regulation of tumor necrosis factor production);GO:0033981(D-dopachrome decarboxylase activity);GO:0042438(melanin biosynthetic process);GO:0050178(phenylpyruvate tautomerase…	NA	K10028	EC:4.1.1.84	D-dopachrome tautomerase [Source:MGI Symbol;Acc:MGI:1298381]	protein_coding	16.4149	19.3272	20.7627	18.4165	17.5443	14.0974	19.2821	13.4616	14.6195	18.363	19.5444	15.7111	16.3135	17.491	16.669	966	1118	1109	1087	857	862	1203	660	824	1240	1311	953	1007	1170	1056
ENSMUSG00000001670	chr8	109990437	109999803	+	Tat	ENSMUST00000001720;ENSMUST00000143741	GO:0003824(catalytic activity);GO:0004838(L-tyrosine:2-oxoglutarate aminotransferase activity);GO:0005739(mitochondrion);GO:0006103(2-oxoglutarate metabolic process);GO:0006520(cellular amino acid metabolic process);GO:0006536(glutamate metabolic process);GO:0006559(L-phenylalanine catabolic process);GO:0006572(tyrosine catabolic process);GO:0006979(response to oxidative stress);GO:0008483(transa…	00130(Ubiquinone and other terpenoid-quinone biosynthesis);00270(Cysteine and methionine metabolism);00350(Tyrosine metabolism);00360(Phenylalanine metabolism);00400(Phenylalanine, tyrosine and tryptophan biosynthesis);00400(Phenylalanine, tyrosine and tryptophan biosynthesis)	K00815	EC:2.6.1.5	tyrosine aminotransferase [Source:MGI Symbol;Acc:MGI:98487]	protein_coding	0.0001	0.0001	0.0001	0.0001	0.0001	0.0001	0.0001	0.0001	0.0001	0.0001	0.0001	0.0001	0.0001	0.0001	0.0001	0	0	0	0	0	0	0	0	0	0	0	0	0	0	0
ENSMUSG00000001672	chr8	109947914	109962203	-	Marveld3	ENSMUST00000001722;ENSMUST00000051430;ENSMUST00000155052	GO:0005923(bicellular tight junction);GO:0006970(response to osmotic stress);GO:0010633(negative regulation of epithelial cell migration);GO:0016020(membrane);GO:0016021(integral component of membrane);GO:0031410(cytoplasmic vesicle);GO:0031435(mitogen-activated protein kinase kinase kinase binding);GO:0045216(cell-cell junction organization);GO:0046329(negative regulation of JNK cascade);GO:0050…	04530(Tight junction);04530(Tight junction)	K21099	NA	MARVEL (membrane-associating) domain containing 3 [Source:MGI Symbol;Acc:MGI:1920858]	protein_coding;retained_intron	0.0001	0.0001	0.0001	0.0001	0.0001	0.0001	0.0001	0.0001	0.0001	0.0001	0.0001	0.0001	0.0001	0.0001	0.0001	0	0	0	0	0	0	0	0	0	0	0	0	0	0	0
ENSMUSG00000001674	chr1	121553835	121567989	-	Ddx18	ENSMUST00000001724;ENSMUST00000148809;ENSMUST00000134417;ENSMUST00000131471	GO:0000166(nucleotide binding);GO:0003676(nucleic acid binding);GO:0003723(RNA binding);GO:0004386(helicase activity);GO:0005524(ATP binding);GO:0005634(nucleus);GO:0005694(chromosome);GO:0005730(nucleolus);GO:0016787(hydrolase activity);GO:0071392(cellular response to estradiol stimulus);GO:0071392(cellular response to estradiol stimulus)	NA	K13179	EC:3.6.4.13	DEAD (Asp-Glu-Ala-Asp) box polypeptide 18 [Source:MGI Symbol;Acc:MGI:1914192]	protein_coding;retained_intron;processed_transcript	97.757	95.6813	94.049	97.3009	91.7668	95.5356	98.3766	94.3675	95.8874	99.2748	99.693	98.1939	103.118	104.555	99.2186	18461	17762	16126	18425	14383	18738	19699	14840	17335	21514	21467	19120	20435	22444	20178
ENSMUSG00000001687	chr5	148504635	148552789	-	Ubl3	ENSMUST00000079324;ENSMUST00000201595;ENSMUST00000164904;ENSMUST00000201688;ENSMUST00000201139;ENSMUST00000202938;ENSMUST00000201597	GO:0003674(molecular_function);GO:0005515(protein binding);GO:0005886(plasma membrane);GO:0008150(biological_process);GO:0016020(membrane);GO:0016020(membrane)	NA	NA	NA	ubiquitin-like 3 [Source:MGI Symbol;Acc:MGI:1344373]	protein_coding;processed_transcript;retained_intron	7.41664	7.56594	6.94907	7.89179	7.00005	6.99656	7.74998	7.75462	7.87358	7.39552	7.78257	7.97131	8.57199	7.54504	7.54381	4569	4583	3888	4876	3579	4477	5062	3979	4643	5229	5467	5064	5541	5284	5004
ENSMUSG00000001700	chr18	56400337	56503792	+	Gramd3	ENSMUST00000237355;ENSMUST00000237422;ENSMUST00000235794;ENSMUST00000070166;ENSMUST00000237716	GO:0005881(cytoplasmic microtubule);GO:0008150(biological_process);GO:0016020(membrane);GO:0016021(integral component of membrane);GO:0042802(identical protein binding);GO:0042802(identical protein binding)	NA	NA	NA	GRAM domain containing 3 [Source:MGI Symbol;Acc:MGI:1914815]	protein_coding;processed_transcript;retained_intron	0.946114	0.943735	0.939619	0.856116	0.886625	0.798273	1.45076	1.04997	1.11551	1.37931	1.19499	1.23696	1.4006	1.26806	1.22194	409	402	370	371	318	359	665	379	462	686	590	552	636	624	569
ENSMUSG00000001707	chr13	38644207	38659058	-	Eef1e1	ENSMUST00000001757;ENSMUST00000223823;ENSMUST00000224487	GO:0005515(protein binding);GO:0005634(nucleus);GO:0005654(nucleoplasm);GO:0005730(nucleolus);GO:0005737(cytoplasm);GO:0005829(cytosol);GO:0006412(translation);GO:0008285(negative regulation of cell population proliferation);GO:0017101(aminoacyl-tRNA synthetase multienzyme complex);GO:0043065(positive regulation of apoptotic process);GO:0043517(positive regulation of DNA damage response, signal t…	NA	K15439	NA	eukaryotic translation elongation factor 1 epsilon 1 [Source:MGI Symbol;Acc:MGI:1913393]	protein_coding;retained_intron	28.0786	28.9324	30.2463	30.1585	27.4292	32.6709	38.1671	33.8672	37.099	36.2134	36.4337	34.1841	37.3411	34.6942	38.2457	6956	7046	6804	7492	5640	8407	10025	6987	8798	10295	10292	8733	9706	9771	10203
ENSMUSG00000001729	chr12	112653821	112674884	-	Akt1	ENSMUST00000001780;ENSMUST00000128300;ENSMUST00000159815;ENSMUST00000123563;ENSMUST00000127588;ENSMUST00000144550;ENSMUST00000130342;ENSMUST00000139388;ENSMUST00000127902	GO:0000166(nucleotide binding);GO:0001649(osteoblast differentiation);GO:0001893(maternal placenta development);GO:0001934(positive regulation of protein phosphorylation);GO:0001938(positive regulation of endothelial cell proliferation);GO:0002042(cell migration involved in sprouting angiogenesis);GO:0004672(protein kinase activity);GO:0004674(protein serine/threonine kinase activity);GO:0004712(…	01521(EGFR tyrosine kinase inhibitor resistance);01522(Endocrine resistance);01524(Platinum drug resistance);04010(MAPK signaling pathway);04012(ErbB signaling pathway);04014(Ras signaling pathway);04015(Rap1 signaling pathway);04022(cGMP-PKG signaling pathway);04024(cAMP signaling pathway);04062(Chemokine signaling pathway);04066(HIF-1 signaling pathway);04068(FoxO signaling pathway);04071(Sphin…	K04456	EC:2.7.11.1	thymoma viral proto-oncogene 1 [Source:MGI Symbol;Acc:MGI:87986]	protein_coding;retained_intron;processed_transcript	87.2122	86.7032	89.8245	83.8067	87.8485	85.1592	44.4098	44.3712	46.7118	45.4668	47.8121	47.0068	44.1634	48.3355	46.6813	27183	26565	25423	26195	22724	27569	14677	11518	13939	16265	16994	15108	14444	17127	15669
ENSMUSG00000001739	chr5	136966616	136975858	+	Cldn15	ENSMUST00000111093;ENSMUST00000001790;ENSMUST00000128391	GO:0005198(structural molecule activity);GO:0005886(plasma membrane);GO:0005923(bicellular tight junction);GO:0006811(ion transport);GO:0016020(membrane);GO:0016021(integral component of membrane);GO:0016328(lateral plasma membrane);GO:0016338(calcium-independent cell-cell adhesion via plasma membrane cell-adhesion molecules);GO:0030054(cell junction);GO:0042802(identical protein binding);GO:0042…	04514(Cell adhesion molecules (CAMs));04530(Tight junction);04670(Leukocyte transendothelial migration);05160(Hepatitis C);05160(Hepatitis C)	K06087	NA	claudin 15 [Source:MGI Symbol;Acc:MGI:1913103]	protein_coding;processed_transcript	0.127867	0.203717	0.119269	0.0346399	0.0273524	0.0224112	0.153679	0.0559102	0.296045	0.0001	0.183078	0.0124583	0.204964	0.202156	0.432316	21	33	18	6	4	4	27	8	46	0	34	3	36	38	76
ENSMUSG00000001741	chr7	83642825	83745726	-	Il16	ENSMUST00000001792;ENSMUST00000145610;ENSMUST00000151047;ENSMUST00000153560;ENSMUST00000131916;ENSMUST00000156553	GO:0005125(cytokine activity);GO:0005515(protein binding);GO:0005576(extracellular region);GO:0005615(extracellular space);GO:0005634(nucleus);GO:0005737(cytoplasm);GO:0005829(cytosol);GO:0005886(plasma membrane);GO:0006935(chemotaxis);GO:0010469(regulation of signaling receptor activity);GO:0016607(nuclear speck);GO:0030595(leukocyte chemotaxis);GO:0042609(CD4 receptor binding);GO:0050930(induct…	04060(Cytokine-cytokine receptor interaction);04060(Cytokine-cytokine receptor interaction)	K22628	NA	interleukin 16 [Source:MGI Symbol;Acc:MGI:1270855]	protein_coding;retained_intron;nonsense_mediated_decay	4.5192	6.30693	6.34294	5.2502	6.95791	4.38297	3.75906	3.86704	3.10044	3.15131	4.01753	2.63204	2.94812	4.36747	3.01586	2704	3709	3446	3150	3455	2724	2386	1927	1776	2164	2741	1625	1852	2971	1945
ENSMUSG00000001750	chr19	3896050	3907112	-	Tcirg1	ENSMUST00000131327;ENSMUST00000145791;ENSMUST00000126070;ENSMUST00000135070;ENSMUST00000001801;ENSMUST00000122885;ENSMUST00000162688;ENSMUST00000134698;ENSMUST00000126643;ENSMUST00000132164;ENSMUST00000159824;ENSMUST00000125792;ENSMUST00000127308;ENSMUST00000236590	GO:0000220(vacuolar proton-transporting V-type ATPase, V0 domain);GO:0001503(ossification);GO:0002158(osteoclast proliferation);GO:0002377(immunoglobulin production);GO:0005634(nucleus);GO:0005739(mitochondrion);GO:0005764(lysosome);GO:0005770(late endosome);GO:0005886(plasma membrane);GO:0006811(ion transport);GO:0006874(cellular calcium ion homeostasis);GO:0006915(apoptotic process);GO:0006954(…	00190(Oxidative phosphorylation);04142(Lysosome);04145(Phagosome);04721(Synaptic vesicle cycle);04966(Collecting duct acid secretion);05152(Tuberculosis);05165(Human papillomavirus infection);05323(Rheumatoid arthritis);05323(Rheumatoid arthritis)	K02154	NA	T cell, immune regulator 1, ATPase, H+ transporting, lysosomal V0 protein A3 [Source:MGI Symbol;Acc:MGI:1350931]	retained_intron;protein_coding;nonsense_mediated_decay	15.7299	17.0791	15.2832	14.0445	15.1055	15.1343	59.5928	62.504	58.862	64.9731	67.2211	62.8623	62.7319	73.3331	66.9484	5514	5883	4864	4935	4393	5508	22123	18227	19731	26106	26838	22695	23048	29189	25243
ENSMUSG00000001751	chr11	101070012	101077672	+	Naglu	ENSMUST00000001802;ENSMUST00000140735;ENSMUST00000138409	GO:0007040(lysosome organization);GO:0021680(cerebellar Purkinje cell layer development);GO:0042474(middle ear morphogenesis);GO:0045475(locomotor rhythm);GO:0046548(retinal rod cell development);GO:0060119(inner ear receptor cell development);GO:0070062(extracellular exosome);GO:0070062(extracellular exosome)	00531(Glycosaminoglycan degradation);04142(Lysosome);04142(Lysosome)	K01205	EC:3.2.1.50	alpha-N-acetylglucosaminidase (Sanfilippo disease IIIB) [Source:MGI Symbol;Acc:MGI:1351641]	protein_coding;processed_transcript	4.95499	5.52025	7.25601	6.10905	5.83704	5.02325	10.5962	12.1148	9.78384	10.3691	11.815	10.8647	8.86813	9.19805	10.9078	1003	1098	1332	1239	980	1055	2272	2040	1894	2406	2724	2266	1883	2115	2375
ENSMUSG00000001755	chr11	101082565	101086619	+	Coasy	ENSMUST00000001806;ENSMUST00000151056;ENSMUST00000107308;ENSMUST00000151686	GO:0000166(nucleotide binding);GO:0003824(catalytic activity);GO:0004140(dephospho-CoA kinase activity);GO:0004595(pantetheine-phosphate adenylyltransferase activity);GO:0005524(ATP binding);GO:0005654(nucleoplasm);GO:0005737(cytoplasm);GO:0005739(mitochondrion);GO:0005759(mitochondrial matrix);GO:0005829(cytosol);GO:0008152(metabolic process);GO:0009058(biosynthetic process);GO:0015937(coenzyme …	00770(Pantothenate and CoA biosynthesis);00770(Pantothenate and CoA biosynthesis)	K02318	2.7.1.24;EC:2.7.7.3	Coenzyme A synthase [Source:MGI Symbol;Acc:MGI:1918993]	protein_coding;processed_transcript	6.8381	6.98996	7.74174	7.45466	6.14554	7.00412	7.19723	8.10512	7.6483	6.69219	7.58487	6.8355	6.68442	8.78618	5.87464	1494	1499	1534	1632	1115	1588	1667	1474	1598	1676	1886	1540	1531	2180	1382
ENSMUSG00000001761	chr6	29735503	29761365	+	Smo	ENSMUST00000201515;ENSMUST00000001812	GO:0000122(negative regulation of transcription by RNA polymerase II);GO:0001503(ossification);GO:0001570(vasculogenesis);GO:0001649(osteoblast differentiation);GO:0001701(in utero embryonic development);GO:0001708(cell fate specification);GO:0001755(neural crest cell migration);GO:0001947(heart looping);GO:0002052(positive regulation of neuroblast proliferation);GO:0002053(positive regulation of…	04340(Hedgehog signaling pathway);04360(Axon guidance);05200(Pathways in cancer);05205(Proteoglycans in cancer);05217(Basal cell carcinoma);05217(Basal cell carcinoma)	K06226	NA	smoothened, frizzled class receptor [Source:MGI Symbol;Acc:MGI:108075]	retained_intron;protein_coding	0.0331888	0.0001	0.0288545	0.017543	0.0001	0.0001	0.0001	0.0105632	0.00918833	0.00657779	0.0001	0.00060507	0.0001	0.00760035	0.0039101	15	0	12	8	0	0	0	4	4	4	0	1	0	4	2
ENSMUSG00000001763	chr6	29694222	29718559	+	Tspan33	ENSMUST00000046750;ENSMUST00000115250;ENSMUST00000137925	GO:0005886(plasma membrane);GO:0005887(integral component of plasma membrane);GO:0007166(cell surface receptor signaling pathway);GO:0009986(cell surface);GO:0016020(membrane);GO:0016021(integral component of membrane);GO:0019899(enzyme binding);GO:0051604(protein maturation);GO:0072659(protein localization to plasma membrane);GO:0097197(tetraspanin-enriched microdomain);GO:0097197(tetraspanin-en…	NA	K17346	NA	tetraspanin 33 [Source:MGI Symbol;Acc:MGI:1919012]	protein_coding;retained_intron	0.0001	0.0001	0.0001	0.0001	0.0001	0.0001	0.0001	0.0001	0.0001	0.0001	0.0001	0.0001	0.0001	0.0001	0.0001	0	0	0	0	0	0	0	0	0	0	0	0	0	0	0
ENSMUSG00000001767	chr2	145917479	145935014	-	Crnkl1	ENSMUST00000001818;ENSMUST00000145425;ENSMUST00000147904	GO:0000245(spliceosomal complex assembly);GO:0000398(mRNA splicing, via spliceosome);GO:0000974(Prp19 complex);GO:0003723(RNA binding);GO:0005515(protein binding);GO:0005634(nucleus);GO:0005681(spliceosomal complex);GO:0006396(RNA processing);GO:0006397(mRNA processing);GO:0008380(RNA splicing);GO:0016607(nuclear speck);GO:0071007(U2-type catalytic step 2 spliceosome);GO:0071013(catalytic step 2 …	03040(Spliceosome);03040(Spliceosome)	K12869	NA	crooked neck pre-mRNA splicing factor 1 [Source:MGI Symbol;Acc:MGI:1914127]	protein_coding;retained_intron	18.9058	18.7314	18.3399	19.3859	20.4928	19.4254	13.4911	11.7927	12.0314	12.9416	13.51	12.6323	13.4335	13.362	14.4695	5528	5384	4870	5685	4973	5900	4183	2873	3368	4344	4505	3809	4123	4441	4557
ENSMUSG00000001768	chr2	145675215	145887616	+	Rin2	ENSMUST00000231581;ENSMUST00000144661;ENSMUST00000137180;ENSMUST00000142847;ENSMUST00000110005;ENSMUST00000094480;ENSMUST00000147976;ENSMUST00000150449;ENSMUST00000144278;ENSMUST00000149269;ENSMUST00000145874	GO:0003674(molecular_function);GO:0005096(GTPase activator activity);GO:0005575(cellular_component);GO:0005737(cytoplasm);GO:0006897(endocytosis);GO:0007165(signal transduction);GO:0008150(biological_process);GO:0043547(positive regulation of GTPase activity);GO:0043547(positive regulation of GTPase activity)	NA	NA	NA	Ras and Rab interactor 2 [Source:MGI Symbol;Acc:MGI:1921280]	processed_transcript;protein_coding;nonsense_mediated_decay	2.1847	3.98638	3.95504	3.78408	2.35095	4.23179	3.03637	2.57763	2.60646	1.90792	1.48927	2.02396	1.53587	3.10125	2.80574	1874	3360	3080	3254	1675	3770	2761	1841	2141	1878	1458	1790	1382	3023	2591
ENSMUSG00000001773	chr7	86718977	86775943	-	Folh1	ENSMUST00000001824;ENSMUST00000107271;ENSMUST00000209082	GO:0003824(catalytic activity);GO:0004180(carboxypeptidase activity);GO:0004181(metallocarboxypeptidase activity);GO:0005886(plasma membrane);GO:0005887(integral component of plasma membrane);GO:0006508(proteolysis);GO:0006760(folic acid-containing compound metabolic process);GO:0008152(metabolic process);GO:0008233(peptidase activity);GO:0008237(metallopeptidase activity);GO:0009986(cell surface…	00250(Alanine, aspartate and glutamate metabolism);04977(Vitamin digestion and absorption);04977(Vitamin digestion and absorption)	K14592	EC:3.4.17.21	folate hydrolase 1 [Source:MGI Symbol;Acc:MGI:1858193]	protein_coding;retained_intron	0.0001	0.0001	0.0339252	0.0153592	0.0001	0.0578972	0.0577969	0.0369947	0.0482681	0.0391939	0.0660056	0.0001	0.0960417	0.0001	0.0553855	0	0	8	4	0	15	15	8	12	11	19	0	25	0	15
ENSMUSG00000001774	chr9	18292125	18317442	+	Chordc1	ENSMUST00000001825;ENSMUST00000216526;ENSMUST00000214441;ENSMUST00000213605;ENSMUST00000216800;ENSMUST00000217031;ENSMUST00000217083;ENSMUST00000216666;ENSMUST00000215421	GO:0005515(protein binding);GO:0005524(ATP binding);GO:0008270(zinc ion binding);GO:0010824(regulation of centrosome duplication);GO:0043531(ADP binding);GO:0046872(metal ion binding);GO:0051879(Hsp90 protein binding);GO:0061077(chaperone-mediated protein folding);GO:1900034(regulation of cellular response to heat);GO:2000299(negative regulation of Rho-dependent protein serine/threonine kinase ac…	NA	K16729	NA	cysteine and histidine-rich domain (CHORD)-containing, zinc-binding protein 1 [Source:MGI Symbol;Acc:MGI:1914167]	protein_coding;retained_intron;nonsense_mediated_decay	14.5745	13.1573	12.6667	14.3415	15.575	13.9015	21.2734	19.2763	21.8527	20.5885	20.0659	19.1338	21.754	18.633	20.8219	8314	7378	6561	8204	7375	8237	12866	9159	11933	13478	13052	11256	13021	12082	12791
ENSMUSG00000001783	chr10	85938637	85957823	-	Rtcb	ENSMUST00000001834;ENSMUST00000139413	GO:0000166(nucleotide binding);GO:0000971(tRNA exon ligation utilizing 2',3' cyclic phosphate of 5'-exon as source of linkage phosphate);GO:0001701(in utero embryonic development);GO:0001890(placenta development);GO:0003972(RNA ligase (ATP) activity);GO:0005524(ATP binding);GO:0005634(nucleus);GO:0005635(nuclear envelope);GO:0005654(nucleoplasm);GO:0005737(cytoplasm);GO:0005789(endoplasmic reticu…	NA	K14415	EC:6.5.1.8	RNA 2',3'-cyclic phosphate and 5'-OH ligase [Source:MGI Symbol;Acc:MGI:106379]	protein_coding;retained_intron	57.3369	56.8785	51.6076	52.5037	58.0886	49.6988	36.9286	34.9895	34.7281	36.0036	35.2812	34.7188	35.3404	34.9089	32.3174	11403	11120	9320	10472	9588	10266	7788	5795	6612	8218	8001	7120	7376	7893	6922
ENSMUSG00000001785	chr10	85829494	85889096	+	Pwp1	ENSMUST00000217667;ENSMUST00000001836;ENSMUST00000219902;ENSMUST00000219256;ENSMUST00000219626	GO:0005515(protein binding);GO:0005634(nucleus);GO:0005694(chromosome);GO:0005730(nucleolus);GO:0005794(Golgi apparatus);GO:0033140(negative regulation of peptidyl-serine phosphorylation of STAT protein);GO:0034773(histone H4-K20 trimethylation);GO:0042254(ribosome biogenesis);GO:1901838(positive regulation of transcription of nucleolar large rRNA by RNA polymerase I);GO:1990889(H4K20me3 modified…	NA	K14791	NA	PWP1 homolog, endonuclein [Source:MGI Symbol;Acc:MGI:1914735]	protein_coding;retained_intron;nonsense_mediated_decay	29.2873	28.0536	28.6535	29.6558	29.404	28.3888	23.0344	20.8431	19.792	22.4072	23.7978	23.4421	23.438	24.4411	21.2522	6554	6172	5823	6655	5461	6599	5466	3884	4240	5756	6073	5410	5505	6218	5121
ENSMUSG00000001786	chr10	86021972	86051873	+	Fbxo7	ENSMUST00000130320;ENSMUST00000001837;ENSMUST00000147168;ENSMUST00000120344;ENSMUST00000117597;ENSMUST00000134490;ENSMUST00000130383	GO:0000151(ubiquitin ligase complex);GO:0000422(autophagy of mitochondrion);GO:0005515(protein binding);GO:0005634(nucleus);GO:0005737(cytoplasm);GO:0005739(mitochondrion);GO:0005829(cytosol);GO:0006511(ubiquitin-dependent protein catabolic process);GO:0006626(protein targeting to mitochondrion);GO:0010975(regulation of neuron projection development);GO:0016567(protein ubiquitination);GO:0019901(…	NA	K10293	NA	F-box protein 7 [Source:MGI Symbol;Acc:MGI:1917004]	protein_coding;nonsense_mediated_decay;processed_transcript;retained_intron	2.44552	2.04088	1.94775	1.80028	1.8477	1.67792	1.93338	2.01936	2.26187	2.11817	2.33244	1.8785	1.79184	2.25342	1.79967	1151	945	832	851	722	821	965	793	1019	1143	1252	913	886	1205	912
ENSMUSG00000001794	chr7	30186936	30198811	-	Capns1	ENSMUST00000207082;ENSMUST00000001845;ENSMUST00000126116;ENSMUST00000108196;ENSMUST00000148973;ENSMUST00000129761;ENSMUST00000141851;ENSMUST00000146852	GO:0004198(calcium-dependent cysteine-type endopeptidase activity);GO:0005509(calcium ion binding);GO:0005829(cytosol);GO:0006508(proteolysis);GO:0016020(membrane);GO:0016020(membrane)	NA	K08583	NA	calpain, small subunit 1 [Source:MGI Symbol;Acc:MGI:88266]	retained_intron;protein_coding;processed_transcript	64.3837	58.6528	60.9338	59.075	65.6801	54.8352	65.2265	57.4771	61.7013	65.3827	67.353	91.2988	65.3179	63.0454	69.1161	12132	10864	10426	11163	10271	10733	13029	9018	11130	14137	14469	17735	12915	13503	14025
ENSMUSG00000001802	chr7	35200027	35215292	-	Lrp3	ENSMUST00000153163;ENSMUST00000155404;ENSMUST00000122409;ENSMUST00000118444	GO:0005515(protein binding);GO:0005575(cellular_component);GO:0008150(biological_process);GO:0016020(membrane);GO:0016021(integral component of membrane);GO:0016021(integral component of membrane)	NA	K20050	NA	low density lipoprotein receptor-related protein 3 [Source:MGI Symbol;Acc:MGI:3584516]	processed_transcript;retained_intron;protein_coding	0.0001	0.0001	0.0001	0.0001	0.0001	0.0001	0.0001	0.0001	0.0001	0.0001	0.0001	0.0001	0.0001	0.0001	0.0001	0	0	0	0	0	0	0	0	0	0	0	0	0	0	0
ENSMUSG00000001804	chr18	20436175	20471821	+	Dsg4	ENSMUST00000019426	GO:0001942(hair follicle development);GO:0005509(calcium ion binding);GO:0005886(plasma membrane);GO:0007155(cell adhesion);GO:0007156(homophilic cell adhesion via plasma membrane adhesion molecules);GO:0016020(membrane);GO:0016021(integral component of membrane);GO:0030054(cell junction);GO:0030057(desmosome);GO:0030216(keratinocyte differentiation);GO:0030509(BMP signaling pathway);GO:0046872(m…	NA	K07599	NA	desmoglein 4 [Source:MGI Symbol;Acc:MGI:2661061]	protein_coding	0.0001	0.0001	0.0001	0.0001	0.0001	0.0001	0.0001	0.0001	0.0001	0.0001	0.0001	0.0001	0.0001	0.0001	0.0001	0	0	0	0	0	0	0	0	0	0	0	0	0	0	0
ENSMUSG00000001815	chr2	74652991	74659557	-	Evx2	ENSMUST00000001867;ENSMUST00000173623	GO:0003677(DNA binding);GO:0005634(nucleus);GO:0006355(regulation of transcription, DNA-templated);GO:0007275(multicellular organism development);GO:0035108(limb morphogenesis);GO:0043565(sequence-specific DNA binding);GO:0043565(sequence-specific DNA binding)	NA	K09320	NA	even-skipped homeobox 2 [Source:MGI Symbol;Acc:MGI:95462]	protein_coding	0.0001	0.0001	0.0001	0.0001	0.0001	0.0001	0.0001	0.0001	0.0001	0.0001	0.0001	0.0001	0.0001	0.0001	0.0001	0	0	0	0	0	0	0	0	0	0	0	0	0	0	0
ENSMUSG00000001819	chr2	74668310	74671599	+	Hoxd13	ENSMUST00000001872	GO:0000978(RNA polymerase II proximal promoter sequence-specific DNA binding);GO:0001158(enhancer sequence-specific DNA binding);GO:0001228(DNA-binding transcription activator activity, RNA polymerase II-specific);GO:0001501(skeletal system development);GO:0003677(DNA binding);GO:0003682(chromatin binding);GO:0003700(DNA-binding transcription factor activity);GO:0005634(nucleus);GO:0006355(regula…	NA	K09298	NA	homeobox D13 [Source:MGI Symbol;Acc:MGI:96205]	protein_coding	0.0001	0.0001	0.0001	0.0001	0.0001	0.0001	0.0001	0.0001	0.0001	0.0001	0.0001	0.0001	0.0001	0.0001	0.0001	0	0	0	0	0	0	0	0	0	0	0	0	0	0	0
ENSMUSG00000001823	chr2	74675013	74677705	+	Hoxd12	ENSMUST00000001878	GO:0001501(skeletal system development);GO:0003677(DNA binding);GO:0005515(protein binding);GO:0005634(nucleus);GO:0005667(transcription factor complex);GO:0006355(regulation of transcription, DNA-templated);GO:0007275(multicellular organism development);GO:0007389(pattern specification process);GO:0042733(embryonic digit morphogenesis);GO:0043565(sequence-specific DNA binding)	NA	K09297	NA	homeobox D12 [Source:MGI Symbol;Acc:MGI:96204]	protein_coding	0.0001	0.0001	0.0001	0.0001	0.0001	0.0001	0.0001	0.0001	0.0001	0.0001	0.0001	0.0001	0.0001	0.0001	0.0001	0	0	0	0	0	0	0	0	0	0	0	0	0	0	0
ENSMUSG00000001827	chr7	101858331	101870788	-	Folr1	ENSMUST00000106981;ENSMUST00000106982;ENSMUST00000106986;ENSMUST00000106985;ENSMUST00000106983;ENSMUST00000140068;ENSMUST00000151706;ENSMUST00000126204;ENSMUST00000134145;ENSMUST00000123630;ENSMUST00000123321;ENSMUST00000155311;ENSMUST00000150184;ENSMUST00000140584;ENSMUST00000124026;ENSMUST00000125298	GO:0001947(heart looping);GO:0003147(neural crest cell migration involved in heart formation);GO:0003253(cardiac neural crest cell migration involved in outflow tract morphogenesis);GO:0005542(folic acid binding);GO:0005576(extracellular region);GO:0005634(nucleus);GO:0005768(endosome);GO:0005886(plasma membrane);GO:0005903(brush border);GO:0006620(posttranslational protein targeting to endoplasm…	01523(Antifolate resistance);04144(Endocytosis);04144(Endocytosis)	K13649	NA	folate receptor 1 (adult) [Source:MGI Symbol;Acc:MGI:95568]	protein_coding;processed_transcript	0.0001	0.0001	0.0711146	0.0001	0.0001	0.0001	0.0001	0.0681988	0.0001	0.0542731	0.0566311	0.0001	0.0205124	0.110386	0.0189953	0	0	12	0	0	0	0	10	0	11	12	0	4	22	4
ENSMUSG00000001829	chr7	101663633	101790168	+	Clpb	ENSMUST00000137214;ENSMUST00000001884;ENSMUST00000106998;ENSMUST00000142803;ENSMUST00000209579;ENSMUST00000123870;ENSMUST00000150355;ENSMUST00000147439;ENSMUST00000153473;ENSMUST00000136193;ENSMUST00000150832	GO:0000166(nucleotide binding);GO:0005515(protein binding);GO:0005524(ATP binding);GO:0005739(mitochondrion);GO:0016787(hydrolase activity);GO:0016887(ATPase activity);GO:0034605(cellular response to heat);GO:0034605(cellular response to heat)	04213(Longevity regulating pathway - multiple species);04213(Longevity regulating pathway - multiple species)	K03695	NA	ClpB caseinolytic peptidase B [Source:MGI Symbol;Acc:MGI:1100517]	retained_intron;protein_coding;nonsense_mediated_decay;processed_transcript	5.43043	5.53035	5.37481	4.85684	5.0257	4.59726	2.4896	3.60989	3.77136	3.26552	3.83545	3.42825	2.41239	3.7135	2.55796	4118	4122	3701	3693	3164	3620	2003	2281	2738	2844	3318	2681	1922	3201	2091
ENSMUSG00000001833	chr9	25252439	25308571	+	Sept7	ENSMUST00000115272;ENSMUST00000165594;ENSMUST00000215692;ENSMUST00000215721;ENSMUST00000213980;ENSMUST00000217598;ENSMUST00000214911;ENSMUST00000214520;ENSMUST00000213435;ENSMUST00000214360	GO:0000166(nucleotide binding);GO:0005525(GTP binding);GO:0031105(septin complex);GO:0031105(septin complex)	NA	K16944	NA	septin 7 [Source:MGI Symbol;Acc:MGI:1335094]	protein_coding;processed_transcript;retained_intron	22.2818	29.5628	28.6456	22.6058	29.5455	22.2915	22.3595	17.4956	17.4932	16.3972	16.7138	21.5149	16.359	16.1109	23.0877	19713	25708	23012	20055	21692	20485	20974	12891	14816	16650	16861	19627	15188	16202	21997
ENSMUSG00000001844	chr5	143316489	143329256	-	Zdhhc4	ENSMUST00000001900;ENSMUST00000159813;ENSMUST00000161915;ENSMUST00000162287;ENSMUST00000159941;ENSMUST00000162941;ENSMUST00000162358;ENSMUST00000161333;ENSMUST00000162066;ENSMUST00000159718;ENSMUST00000162284;ENSMUST00000160061;ENSMUST00000161199	GO:0005783(endoplasmic reticulum);GO:0005789(endoplasmic reticulum membrane);GO:0005794(Golgi apparatus);GO:0006612(protein targeting to membrane);GO:0016020(membrane);GO:0016021(integral component of membrane);GO:0016740(transferase activity);GO:0016746(transferase activity, transferring acyl groups);GO:0018230(peptidyl-L-cysteine S-palmitoylation);GO:0019706(protein-cysteine S-palmitoyltransfer…	NA	K20003	EC:2.3.1.225	zinc finger, DHHC domain containing 4 [Source:MGI Symbol;Acc:MGI:1920131]	protein_coding;nonsense_mediated_decay;processed_transcript;retained_intron	6.82723	6.96618	6.97627	7.1544	6.50075	6.36012	3.92897	4.53595	3.61466	3.6258	4.6663	4.04678	3.92863	4.3319	4.03483	1493	1498	1385	1571	1181	1443	912	829	758	912	1165	915	904	1078	953
ENSMUSG00000001847	chr5	143503634	143528036	-	Rac1	ENSMUST00000080537;ENSMUST00000100489;ENSMUST00000145709;ENSMUST00000131513	GO:0000139(Golgi membrane);GO:0000166(nucleotide binding);GO:0000242(pericentriolar material);GO:0001764(neuron migration);GO:0001891(phagocytic cup);GO:0001934(positive regulation of protein phosphorylation);GO:0002093(auditory receptor cell morphogenesis);GO:0002551(mast cell chemotaxis);GO:0003382(epithelial cell morphogenesis);GO:0003924(GTPase activity);GO:0005515(protein binding);GO:0005525…	04010(MAPK signaling pathway);04014(Ras signaling pathway);04015(Rap1 signaling pathway);04024(cAMP signaling pathway);04062(Chemokine signaling pathway);04071(Sphingolipid signaling pathway);04145(Phagosome);04151(PI3K-Akt signaling pathway);04310(Wnt signaling pathway);04360(Axon guidance);04370(VEGF signaling pathway);04380(Osteoclast differentiation);04510(Focal adhesion);04520(Adherens junct…	K04392	NA	Rac family small GTPase 1 [Source:MGI Symbol;Acc:MGI:97845]	protein_coding;processed_transcript	48.7978	46.0059	47.7927	19.2148	43.2671	18.0077	42.4157	43.1532	43.4488	42.1607	46.0511	40.3327	41.9676	44.1845	42.2403	16686	15464	14839	6589	12278	6396	15378	12288	14223	16545	17956	14222	15059	17175	15554
ENSMUSG00000001855	chr2	31974436	32053975	+	Nup214	ENSMUST00000065398;ENSMUST00000130975;ENSMUST00000129496;ENSMUST00000153096;ENSMUST00000126301;ENSMUST00000130185;ENSMUST00000123062;ENSMUST00000138012;ENSMUST00000152791;ENSMUST00000146138;ENSMUST00000124455	GO:0000278(mitotic cell cycle);GO:0005049(nuclear export signal receptor activity);GO:0005515(protein binding);GO:0005634(nucleus);GO:0005635(nuclear envelope);GO:0005643(nuclear pore);GO:0005925(focal adhesion);GO:0006406(mRNA export from nucleus);GO:0006606(protein import into nucleus);GO:0006611(protein export from nucleus);GO:0008139(nuclear localization sequence binding);GO:0015031(protein t…	03013(RNA transport);03013(RNA transport)	K14317	NA	nucleoporin 214 [Source:MGI Symbol;Acc:MGI:1095411]	protein_coding;retained_intron;processed_transcript	10.6752	12.7754	12.423	12.2055	10.818	11.301	9.11635	12.4989	9.46493	9.2556	8.66627	9.86145	8.14815	9.63692	7.42526	7845	9230	8292	8994	6599	8627	7105	7649	6661	7808	7263	7475	6285	8053	5879
ENSMUSG00000001864	chr2	31950139	31973442	+	Aif1l	ENSMUST00000001920;ENSMUST00000151276;ENSMUST00000148056;ENSMUST00000140649;ENSMUST00000138833;ENSMUST00000128271;ENSMUST00000125457;ENSMUST00000156743;ENSMUST00000156564;ENSMUST00000145137	GO:0003779(actin binding);GO:0005509(calcium ion binding);GO:0005737(cytoplasm);GO:0005856(cytoskeleton);GO:0005884(actin filament);GO:0005886(plasma membrane);GO:0005925(focal adhesion);GO:0015629(actin cytoskeleton);GO:0016020(membrane);GO:0032587(ruffle membrane);GO:0032991(protein-containing complex);GO:0042995(cell projection);GO:0046872(metal ion binding);GO:0051015(actin filament binding);…	NA	K18617	NA	allograft inflammatory factor 1-like [Source:MGI Symbol;Acc:MGI:1919598]	protein_coding;retained_intron;processed_transcript	0.0001	0.0001	0.0001	0.0001	0.0001	0.0001	0.0001	0.0001	0.0001	0.0001	0.0001	0.0001	0.0001	0.0001	0.0001	0	0	0	0	0	0	0	0	0	0	0	0	0	0	0
ENSMUSG00000001865	chr3	20215620	20242181	-	Cpa3	ENSMUST00000001921;ENSMUST00000191659	GO:0002002(regulation of angiotensin levels in blood);GO:0004180(carboxypeptidase activity);GO:0004181(metallocarboxypeptidase activity);GO:0005615(extracellular space);GO:0006508(proteolysis);GO:0008233(peptidase activity);GO:0008237(metallopeptidase activity);GO:0008270(zinc ion binding);GO:0016787(hydrolase activity);GO:0030133(transport vesicle);GO:0031410(cytoplasmic vesicle);GO:0046872(meta…	04614(Renin-angiotensin system);04972(Pancreatic secretion);04974(Protein digestion and absorption);04974(Protein digestion and absorption)	K08780	EC:3.4.17.1	carboxypeptidase A3, mast cell [Source:MGI Symbol;Acc:MGI:88479]	protein_coding;processed_transcript	0.0218095	0.0276294	0.0001	0.0240952	0.0272444	0.000556867	0.0855579	0.0480778	0.100993	0.0681393	0.0638162	0.135859	0.102364	0.12212	0.0799949	3	4	0	3	3	1	11	5	12	10	9	17	13	17	10
ENSMUSG00000001870	chr17	75005568	75392512	+	Ltbp1	ENSMUST00000234490;ENSMUST00000001927;ENSMUST00000234008;ENSMUST00000146839;ENSMUST00000135447;ENSMUST00000112516;ENSMUST00000112514;ENSMUST00000127458;ENSMUST00000234327;ENSMUST00000135750	GO:0001527(microfibril);GO:0003281(ventricular septum development);GO:0005201(extracellular matrix structural constituent);GO:0005509(calcium ion binding);GO:0005576(extracellular region);GO:0005615(extracellular space);GO:0005737(cytoplasm);GO:0005739(mitochondrion);GO:0007179(transforming growth factor beta receptor signaling pathway);GO:0019838(growth factor binding);GO:0030425(dendrite);GO:00…	04350(TGF-beta signaling pathway);04350(TGF-beta signaling pathway)	K19559	NA	latent transforming growth factor beta binding protein 1 [Source:MGI Symbol;Acc:MGI:109151]	protein_coding;processed_transcript;retained_intron	0.0175152	0.0001	0.00509295	0.0124372	0.00675836	0.0001	0.0232003	0.0348397	0.0240514	0.0185498	0.01573	0.0108467	0.0151434	0.00812176	0.0116348	15	0	4	11	5	0	21	25	19	18	15	10	13	8	11
ENSMUSG00000001891	chr11	21321138	21371201	-	Ugp2	ENSMUST00000102875;ENSMUST00000060895;ENSMUST00000133343;ENSMUST00000143890	GO:0003983(UTP:glucose-1-phosphate uridylyltransferase activity);GO:0005536(glucose binding);GO:0005737(cytoplasm);GO:0005977(glycogen metabolic process);GO:0006011(UDP-glucose metabolic process);GO:0016740(transferase activity);GO:0016779(nucleotidyltransferase activity);GO:0019255(glucose 1-phosphate metabolic process);GO:0032557(pyrimidine ribonucleotide binding);GO:0042802(identical protein b…	00040(Pentose and glucuronate interconversions);00052(Galactose metabolism);00500(Starch and sucrose metabolism);00520(Amino sugar and nucleotide sugar metabolism);00520(Amino sugar and nucleotide sugar metabolism)	K00963	EC:2.7.7.9	UDP-glucose pyrophosphorylase 2 [Source:MGI Symbol;Acc:MGI:2183447]	protein_coding;processed_transcript	26.632	28.5536	26.1537	28.6149	24.3419	26.7922	13.1653	12.7117	13.3684	13.1319	15.0973	13.1973	13.5431	12.7303	13.3679	6217	6552	5544	6699	4716	6496	3260	2472	2988	3519	4019	3178	3318	3379	3362
ENSMUSG00000001901	chr11	106008124	106034549	+	Kcnh6	ENSMUST00000106903;ENSMUST00000001965;ENSMUST00000145539;ENSMUST00000140695	GO:0005216(ion channel activity);GO:0005242(inward rectifier potassium channel activity);GO:0005244(voltage-gated ion channel activity);GO:0005249(voltage-gated potassium channel activity);GO:0005267(potassium channel activity);GO:0005887(integral component of plasma membrane);GO:0006811(ion transport);GO:0006813(potassium ion transport);GO:0016020(membrane);GO:0016021(integral component of membr…	NA	K04909	NA	potassium voltage-gated channel, subfamily H (eag-related), member 6 [Source:MGI Symbol;Acc:MGI:2684139]	protein_coding;nonsense_mediated_decay;processed_transcript	0.0095932	0.0001	0.0001	0.0001	0.0001	0.0001	0.0001	0.0001	0.0001	0.0001	0.00848311	0.0001	0.0001	0.0001	0.0001	3	0	0	0	0	0	0	0	0	0	3	0	0	0	0
ENSMUSG00000001909	chr8	84686307	84699808	+	Trmt1	ENSMUST00000175980;ENSMUST00000176914;ENSMUST00000177531;ENSMUST00000001974;ENSMUST00000109767;ENSMUST00000176053;ENSMUST00000128537;ENSMUST00000177084;ENSMUST00000109768;ENSMUST00000131700;ENSMUST00000152301;ENSMUST00000127915;ENSMUST00000137953;ENSMUST00000150085;ENSMUST00000177364;ENSMUST00000175870;ENSMUST00000143427;ENSMUST00000177423;ENSMUST00000077990;ENSMUST00000125370;ENSMUST00000175784;…	GO:0000049(tRNA binding);GO:0003723(RNA binding);GO:0004809(tRNA (guanine-N2-)-methyltransferase activity);GO:0008033(tRNA processing);GO:0008168(methyltransferase activity);GO:0016740(transferase activity);GO:0030488(tRNA methylation);GO:0032259(methylation);GO:0046872(metal ion binding);GO:0046872(metal ion binding)	NA	K00555	2.1.1.216;EC:2.1.1.215	tRNA methyltransferase 1 [Source:MGI Symbol;Acc:MGI:1289155]	retained_intron;processed_transcript;protein_coding;nonsense_mediated_decay	6.80151	5.96296	8.09295	7.39747	6.86574	6.81616	6.20191	6.96666	6.0478	6.14642	6.71594	5.25666	5.45637	5.16007	5.56423	3271	2820	3537	3570	2742	3405	3164	2791	2786	3393	3681	2609	2759	2823	2881
ENSMUSG00000001910	chr8	84670483	84687862	-	Nacc1	ENSMUST00000001975	GO:0005515(protein binding);GO:0005634(nucleus);GO:0005654(nucleoplasm);GO:0005737(cytoplasm);GO:0008284(positive regulation of cell population proliferation);GO:0016604(nuclear body);GO:0030054(cell junction);GO:0043231(intracellular membrane-bounded organelle);GO:0045892(negative regulation of transcription, DNA-templated);GO:0051260(protein homooligomerization)	NA	NA	NA	nucleus accumbens associated 1, BEN and BTB (POZ) domain containing [Source:MGI Symbol;Acc:MGI:1914080]	protein_coding	28.5895	29.4328	30.8804	27.7949	27.565	28.7289	11.8529	12.8452	10.6216	12.7234	12.5638	13.4392	11.7713	15.3094	12.8422	9349	9462	9170	9115	7481	9758	4110	3498	3326	4775	4685	4532	4040	5692	4523
ENSMUSG00000001911	chr8	84699876	84800140	-	Nfix	ENSMUST00000148644;ENSMUST00000148746;ENSMUST00000109764;ENSMUST00000076715;ENSMUST00000099070;ENSMUST00000109762;ENSMUST00000132236;ENSMUST00000126806	GO:0000122(negative regulation of transcription by RNA polymerase II);GO:0000977(RNA polymerase II regulatory region sequence-specific DNA binding);GO:0000981(DNA-binding transcription factor activity, RNA polymerase II-specific);GO:0001228(DNA-binding transcription activator activity, RNA polymerase II-specific);GO:0003677(DNA binding);GO:0003700(DNA-binding transcription factor activity);GO:000…	NA	K09171	NA	nuclear factor I/X [Source:MGI Symbol;Acc:MGI:97311]	processed_transcript;protein_coding;retained_intron	0.324026	0.335398	0.209029	0.256182	0.273928	0.350526	0.243902	0.101315	0.0296289	0.234107	0.136671	0.105262	0.127645	0.175295	0.200493	183	185	107	144	128	204	146	48	16	151	88	64	75	112	121
ENSMUSG00000001918	chr7	16781340	16798274	+	Slc1a5	ENSMUST00000108496;ENSMUST00000127401;ENSMUST00000206444;ENSMUST00000135817;ENSMUST00000131664;ENSMUST00000147814;ENSMUST00000134407;ENSMUST00000141349	GO:0005886(plasma membrane);GO:0006868(glutamine transport);GO:0010585(glutamine secretion);GO:0015186(L-glutamine transmembrane transporter activity);GO:0015194(L-serine transmembrane transporter activity);GO:0015293(symporter activity);GO:0015825(L-serine transport);GO:0016020(membrane);GO:0016021(integral component of membrane);GO:0070207(protein homotrimerization);GO:1903803(L-glutamine impor…	04974(Protein digestion and absorption);05230(Central carbon metabolism in cancer);05230(Central carbon metabolism in cancer)	K05616	NA	solute carrier family 1 (neutral amino acid transporter), member 5 [Source:MGI Symbol;Acc:MGI:105305]	protein_coding;retained_intron;processed_transcript	77.4114	80.7124	80.0213	73.1171	73.9961	72.6769	44.8726	56.4731	51.5145	49.9996	49.9245	49.271	46.4232	53.3812	47.3284	24570	25183	23063	23272	19493	23961	15102	14928	15653	18212	18069	16127	15464	19261	16179
ENSMUSG00000001924	chrX	20658326	20683179	+	Uba1	ENSMUST00000089217;ENSMUST00000152235;ENSMUST00000130694;ENSMUST00000001989;ENSMUST00000137892;ENSMUST00000136915	GO:0000166(nucleotide binding);GO:0000792(heterochromatin);GO:0004839(ubiquitin activating enzyme activity);GO:0005515(protein binding);GO:0005524(ATP binding);GO:0005634(nucleus);GO:0005654(nucleoplasm);GO:0005737(cytoplasm);GO:0005739(mitochondrion);GO:0005765(lysosomal membrane);GO:0005829(cytosol);GO:0006464(cellular protein modification process);GO:0006974(cellular response to DNA damage sti…	04120(Ubiquitin mediated proteolysis);05012(Parkinson disease);05012(Parkinson disease)	K03178	EC:6.2.1.45	ubiquitin-like modifier activating enzyme 1 [Source:MGI Symbol;Acc:MGI:98890]	protein_coding;processed_transcript	105.952	105.827	110.146	101.108	105.57	104.956	108.472	105.183	105.561	105.951	102.173	108.988	104.172	108.611	102.709	38831	38127	36655	37159	32111	39953	42152	32101	37038	44562	42698	41187	40064	45249	40537
ENSMUSG00000001930	chr6	125546774	125686679	+	Vwf	ENSMUST00000100941;ENSMUST00000112254;ENSMUST00000112253;ENSMUST00000150548;ENSMUST00000126709;ENSMUST00000134073;ENSMUST00000139678;ENSMUST00000141521;ENSMUST00000147101;ENSMUST00000129436;ENSMUST00000146264	GO:0002020(protease binding);GO:0005178(integrin binding);GO:0005515(protein binding);GO:0005518(collagen binding);GO:0005576(extracellular region);GO:0005783(endoplasmic reticulum);GO:0007155(cell adhesion);GO:0007399(nervous system development);GO:0007596(blood coagulation);GO:0007599(hemostasis);GO:0019865(immunoglobulin binding);GO:0030154(cell differentiation);GO:0030168(platelet activation)…	04151(PI3K-Akt signaling pathway);04510(Focal adhesion);04512(ECM-receptor interaction);04610(Complement and coagulation cascades);04611(Platelet activation);05165(Human papillomavirus infection);05165(Human papillomavirus infection)	K03900	NA	Von Willebrand factor [Source:MGI Symbol;Acc:MGI:98941]	protein_coding;retained_intron;processed_transcript;nonsense_mediated_decay	0.0001	0.0001	0.00326711	0.00919695	0.0001	0.00430362	0.14774	0.248997	0.321776	0.178993	0.203919	0.273361	0.216677	0.191824	0.130896	0	0	4	12	0	6	193	255	378	253	286	347	280	268	174
ENSMUSG00000001942	chr9	37555698	37649655	+	Siae	ENSMUST00000213126;ENSMUST00000215829;ENSMUST00000215678;ENSMUST00000215474;ENSMUST00000217567;ENSMUST00000002007;ENSMUST00000213964	GO:0001681(sialate O-acetylesterase activity);GO:0002682(regulation of immune system process);GO:0005737(cytoplasm);GO:0005764(lysosome);GO:0005975(carbohydrate metabolic process);GO:0016787(hydrolase activity);GO:0052689(carboxylic ester hydrolase activity);GO:0052689(carboxylic ester hydrolase activity)	NA	K05970	EC:3.1.1.53	sialic acid acetylesterase [Source:MGI Symbol;Acc:MGI:104803]	protein_coding;retained_intron	1.78872	2.15059	1.82236	1.74297	1.57893	1.9	0.78624	0.91802	0.6961	0.689238	0.824434	0.60688	0.789556	0.938169	0.563285	1429	1690	1323	1397	1048	1578	667	613	534	633	752	501	663	854	486
ENSMUSG00000001943	chr9	37539255	37544201	+	Vsig2	ENSMUST00000002008;ENSMUST00000215957;ENSMUST00000215271;ENSMUST00000213502;ENSMUST00000213699;ENSMUST00000215710	GO:0003674(molecular_function);GO:0005887(integral component of plasma membrane);GO:0008150(biological_process);GO:0016020(membrane);GO:0016021(integral component of membrane);GO:0016021(integral component of membrane)	NA	NA	NA	V-set and immunoglobulin domain containing 2 [Source:MGI Symbol;Acc:MGI:1928009]	protein_coding;retained_intron	0.0001	0.0001	0.0001	0.0001	0.0001	0.0001	0.0001	0.0001	0.0001	0.0001	0.0001	0.0001	0.0001	0.0001	0.0001	0	0	0	0	0	0	0	0	0	0	0	0	0	0	0
ENSMUSG00000001946	chr9	37528078	37538319	+	Esam	ENSMUST00000002011;ENSMUST00000146860;ENSMUST00000144596;ENSMUST00000123198;ENSMUST00000214142;ENSMUST00000131832	GO:0005886(plasma membrane);GO:0005912(adherens junction);GO:0005923(bicellular tight junction);GO:0007155(cell adhesion);GO:0007156(homophilic cell adhesion via plasma membrane adhesion molecules);GO:0016020(membrane);GO:0016021(integral component of membrane);GO:0016338(calcium-independent cell-cell adhesion via plasma membrane cell-adhesion molecules);GO:0030054(cell junction);GO:0098609(cell-…	04514(Cell adhesion molecules (CAMs));04670(Leukocyte transendothelial migration);04670(Leukocyte transendothelial migration)	K06787	NA	endothelial cell-specific adhesion molecule [Source:MGI Symbol;Acc:MGI:1916774]	protein_coding;nonsense_mediated_decay;retained_intron	0.0344911	0.035087	0.0420091	0.0001	0.0001	0.0001	0.0454769	0.0001	0.125907	0.0519533	0.0587797	0.0001	0.0328681	0.0001	0.0001	8	8	9	0	0	0	11	0	27	13	15	0	8	0	0
ENSMUSG00000001948	chr9	37603290	37613722	-	Spa17	ENSMUST00000002013;ENSMUST00000214786;ENSMUST00000215336	GO:0005515(protein binding);GO:0005516(calmodulin binding);GO:0005737(cytoplasm);GO:0005929(cilium);GO:0007339(binding of sperm to zona pellucida);GO:0009897(external side of plasma membrane);GO:0016020(membrane);GO:0031514(motile cilium);GO:0035686(sperm fibrous sheath);GO:0097228(sperm principal piece);GO:0097228(sperm principal piece)	NA	NA	NA	sperm autoantigenic protein 17 [Source:MGI Symbol;Acc:MGI:1333778]	protein_coding;retained_intron	0.778248	1.05468	0.585997	0.489248	0.750059	1.35327	2.40164	1.66241	2.21689	2.1166	2.40509	1.89871	1.71121	2.43951	1.6732	64	84	44	40	51	114	207	113	172	198	222	160	147	224	147
ENSMUSG00000001962	chrX	74313033	74320149	+	Fam50a	ENSMUST00000114160;ENSMUST00000138242;ENSMUST00000149312	GO:0005634(nucleus);GO:0005654(nucleoplasm);GO:0005654(nucleoplasm)	NA	K13119	NA	family with sequence similarity 50, member A [Source:MGI Symbol;Acc:MGI:1351626]	protein_coding;retained_intron	20.3687	20.5004	20.3386	19.7331	21.9226	20.4629	37.7956	39.2809	37.3532	37.3566	38.6193	35.5461	37.2937	38.3452	38.7851	3545	3508	3214	3444	3166	3700	6975	5693	6224	7461	7664	6379	6810	7586	7269
ENSMUSG00000001964	chrX	74254687	74261548	+	Emd	ENSMUST00000002029;ENSMUST00000096424;ENSMUST00000129516;ENSMUST00000119197;ENSMUST00000152288;ENSMUST00000088313	GO:0003779(actin binding);GO:0005515(protein binding);GO:0005634(nucleus);GO:0005635(nuclear envelope);GO:0005637(nuclear inner membrane);GO:0005640(nuclear outer membrane);GO:0005652(nuclear lamina);GO:0005654(nucleoplasm);GO:0005737(cytoplasm);GO:0005783(endoplasmic reticulum);GO:0005819(spindle);GO:0005874(microtubule);GO:0016020(membrane);GO:0016021(integral component of membrane);GO:0031616(…	05410(Hypertrophic cardiomyopathy (HCM));05412(Arrhythmogenic right ventricular cardiomyopathy (ARVC));05414(Dilated cardiomyopathy (DCM));05414(Dilated cardiomyopathy (DCM))	K12569	NA	emerin [Source:MGI Symbol;Acc:MGI:108117]	protein_coding;processed_transcript;nonsense_mediated_decay	25.1189	23.3873	24.609	22.7407	22.8709	22.6584	23.1973	18.8209	18.4994	20.7629	21.0027	20.4061	18.3108	23.9735	24.2689	4810	4401	4279	4368	3635	4506	4709	3002	3392	4564	4587	4030	3680	5218	5004
ENSMUSG00000001983	chr11	106066061	106073612	+	Taco1	ENSMUST00000002048	GO:0003674(molecular_function);GO:0005634(nucleus);GO:0005739(mitochondrion);GO:0006417(regulation of translation);GO:0008150(biological_process)	NA	K18189	NA	translational activator of mitochondrially encoded cytochrome c oxidase I [Source:MGI Symbol;Acc:MGI:1917457]	protein_coding	12.9297	11.7134	14.2287	12.2229	13.2331	11.594	10.5516	10.5077	9.75269	10.2284	11.1632	10.5208	10.9481	11.2259	7.84911	1360	1212	1359	1290	1156	1267	1177	921	982	1235	1339	1141	1209	1343	890
ENSMUSG00000001985	chr4	125490700	125714173	+	Grik3	ENSMUST00000030676	GO:0001640(adenylate cyclase inhibiting G protein-coupled glutamate receptor activity);GO:0004970(ionotropic glutamate receptor activity);GO:0005216(ion channel activity);GO:0005515(protein binding);GO:0005886(plasma membrane);GO:0005887(integral component of plasma membrane);GO:0006811(ion transport);GO:0007196(adenylate cyclase-inhibiting G protein-coupled glutamate receptor signaling pathway);…	04080(Neuroactive ligand-receptor interaction);04724(Glutamatergic synapse)	K05203	NA	glutamate receptor, ionotropic, kainate 3 [Source:MGI Symbol;Acc:MGI:95816]	protein_coding	0.0001	0.0001	0.0001	0.0001	0.0001	0.0001	0.005178	0.0001	0.0001	0.0001	0.0001	0.002672	0.00518	0.004847	0.005026	0	0	0	0	0	0	4	0	0	0	0	2	4	4	4
ENSMUSG00000001986	chrX	41400854	41676592	+	Gria3	ENSMUST00000128197;ENSMUST00000115103;ENSMUST00000076349;ENSMUST00000156721;ENSMUST00000139965;ENSMUST00000148212;ENSMUST00000165288;ENSMUST00000124169;ENSMUST00000126843	GO:0001540(amyloid-beta binding);GO:0001919(regulation of receptor recycling);GO:0004970(ionotropic glutamate receptor activity);GO:0004971(AMPA glutamate receptor activity);GO:0005216(ion channel activity);GO:0005515(protein binding);GO:0005886(plasma membrane);GO:0006811(ion transport);GO:0014069(postsynaptic density);GO:0016020(membrane);GO:0016021(integral component of membrane);GO:0030054(ce…	04024(cAMP signaling pathway);04080(Neuroactive ligand-receptor interaction);04713(Circadian entrainment);04723(Retrograde endocannabinoid signaling);04724(Glutamatergic synapse);04728(Dopaminergic synapse);04730(Long-term depression);05031(Amphetamine addiction);05033(Nicotine addiction);05202(Transcriptional misregulation in cancer);05202(Transcriptional misregulation in cancer)	K05199	NA	glutamate receptor, ionotropic, AMPA3 (alpha 3) [Source:MGI Symbol;Acc:MGI:95810]	retained_intron;protein_coding;nonsense_mediated_decay	0.00684666	0.0001	0.0001	0.0001	0.0001	0.0001	0.0001	0.0001	0.0157156	0.0001	0.0001	0.00486339	0.0001	0.0132346	0.0001	6	0	0	0	0	0	0	0	12	0	0	4	0	12	0
ENSMUSG00000001988	chr7	16455721	16477728	-	Npas1	ENSMUST00000210748;ENSMUST00000002053;ENSMUST00000211103;ENSMUST00000211695	GO:0000122(negative regulation of transcription by RNA polymerase II);GO:0000981(DNA-binding transcription factor activity, RNA polymerase II-specific);GO:0001964(startle response);GO:0003677(DNA binding);GO:0005515(protein binding);GO:0005634(nucleus);GO:0006355(regulation of transcription, DNA-templated);GO:0006357(regulation of transcription by RNA polymerase II);GO:0042711(maternal behavior);…	NA	K09098	NA	neuronal PAS domain protein 1 [Source:MGI Symbol;Acc:MGI:109205]	protein_coding;retained_intron	0.134418	0.0797242	0.0862077	0.0657223	0.0155717	0.115835	0.115576	0.0001	0.0339821	0.0665465	0.120562	0.0831016	0.106832	0.0623375	0.0364101	31	18	18	16	3	28	29	0	8	18	32	21	26	17	9
ENSMUSG00000001995	chr8	125418063	125569756	-	Sipa1l2	ENSMUST00000108775;ENSMUST00000212168;ENSMUST00000212987;ENSMUST00000212604	GO:0003674(molecular_function);GO:0005096(GTPase activator activity);GO:0005515(protein binding);GO:0005575(cellular_component);GO:0008150(biological_process);GO:0043547(positive regulation of GTPase activity);GO:0051056(regulation of small GTPase mediated signal transduction);GO:0051056(regulation of small GTPase mediated signal transduction)	04015(Rap1 signaling pathway);04015(Rap1 signaling pathway)	K17702	NA	signal-induced proliferation-associated 1 like 2 [Source:MGI Symbol;Acc:MGI:2676970]	protein_coding;retained_intron	0.666393	0.576858	0.564168	0.656979	0.575497	0.657001	0.455422	0.645239	0.533753	0.367277	0.450462	0.418663	0.45487	0.729365	0.478175	488	415	375	482	350	500	354	393	374	309	376	316	350	607	377
ENSMUSG00000001998	chr2	127008717	127067909	+	Ap4e1	ENSMUST00000149254;ENSMUST00000129859;ENSMUST00000110394;ENSMUST00000002063;ENSMUST00000110393;ENSMUST00000175663;ENSMUST00000177372;ENSMUST00000142740	GO:0005515(protein binding);GO:0005794(Golgi apparatus);GO:0005802(trans-Golgi network);GO:0006886(intracellular protein transport);GO:0015031(protein transport);GO:0016020(membrane);GO:0016192(vesicle-mediated transport);GO:0030117(membrane coat);GO:0030124(AP-4 adaptor complex);GO:0030124(AP-4 adaptor complex)	04142(Lysosome);04142(Lysosome)	K12400	NA	adaptor-related protein complex AP-4, epsilon 1 [Source:MGI Symbol;Acc:MGI:1336993]	retained_intron;protein_coding;nonsense_mediated_decay	1.95075	2.23403	2.03172	2.2565	1.96325	2.06974	2.24494	2.80147	2.42044	2.1796	2.14455	2.43301	2.37381	2.17203	1.85407	1458	1641	1378	1690	1218	1606	1779	1744	1731	1869	1827	1874	1861	1845	1492
ENSMUSG00000001999	chr2	127070665	127097084	+	Blvra	ENSMUST00000142861;ENSMUST00000002064;ENSMUST00000135529;ENSMUST00000110389;ENSMUST00000142737	GO:0000166(nucleotide binding);GO:0004074(biliverdin reductase activity);GO:0005737(cytoplasm);GO:0005829(cytosol);GO:0008270(zinc ion binding);GO:0016491(oxidoreductase activity);GO:0042167(heme catabolic process);GO:0046872(metal ion binding);GO:0055114(oxidation-reduction process);GO:0055114(oxidation-reduction process)	00860(Porphyrin and chlorophyll metabolism);00860(Porphyrin and chlorophyll metabolism)	K00214	EC:1.3.1.24	biliverdin reductase A [Source:MGI Symbol;Acc:MGI:88170]	retained_intron;protein_coding	45.5443	42.1425	47.0701	45.5818	42.7878	43.7051	14.9726	20.453	21.1927	17.535	19.608	17.6275	15.6075	18.19	17.8975	8474	7707	7953	8505	6607	8446	2956	3170	3777	3746	4161	3383	3050	3849	3588
ENSMUSG00000002006	chrX	73793359	73824969	-	Pdzd4	ENSMUST00000002080;ENSMUST00000114438	GO:0005515(protein binding);GO:0005654(nucleoplasm);GO:0005730(nucleolus);GO:0005737(cytoplasm);GO:0005739(mitochondrion);GO:0005938(cell cortex);GO:0016567(protein ubiquitination);GO:0061630(ubiquitin protein ligase activity);GO:0061630(ubiquitin protein ligase activity)	NA	K15682	EC:2.3.2.27	PDZ domain containing 4 [Source:MGI Symbol;Acc:MGI:2443483]	protein_coding	0.061063	0.042961	0.083703	0.043555	0.022403	0.0001	0.0001	0.059825	0.063708	0.059225	0.048861	0.105925	0.079458	0.021911	0.096114	19	13	23	14	6	0	0	16	19	21	17	33	26	8	32
ENSMUSG00000002007	chrX	73774405	73778925	+	Srpk3	ENSMUST00000002081;ENSMUST00000136664;ENSMUST00000137045;ENSMUST00000139630	GO:0000166(nucleotide binding);GO:0000245(spliceosomal complex assembly);GO:0004672(protein kinase activity);GO:0004674(protein serine/threonine kinase activity);GO:0005524(ATP binding);GO:0005634(nucleus);GO:0005737(cytoplasm);GO:0006468(protein phosphorylation);GO:0007275(multicellular organism development);GO:0007517(muscle organ development);GO:0007519(skeletal muscle tissue development);GO:0…	NA	K08832	EC:2.7.11.1	serine/arginine-rich protein specific kinase 3 [Source:MGI Symbol;Acc:MGI:1891338]	protein_coding;retained_intron	0.043375	0.0737053	0.0583975	0.0379102	0.0001	0.0001	0.0001	0.0426555	0.00437908	0.0001	0.0639104	0.0410295	0.077838	0.0124054	0.0494738	10	16	12	9	0	0	0	8	1	0	16	10	18	3	12
ENSMUSG00000002010	chrX	73778963	73786897	-	Idh3g	ENSMUST00000052761;ENSMUST00000156299;ENSMUST00000129070;ENSMUST00000148419;ENSMUST00000130119;ENSMUST00000140944;ENSMUST00000142707;ENSMUST00000129367;ENSMUST00000145341	GO:0000166(nucleotide binding);GO:0000287(magnesium ion binding);GO:0004449(isocitrate dehydrogenase (NAD+) activity);GO:0005524(ATP binding);GO:0005654(nucleoplasm);GO:0005730(nucleolus);GO:0005739(mitochondrion);GO:0006099(tricarboxylic acid cycle);GO:0006102(isocitrate metabolic process);GO:0006103(2-oxoglutarate metabolic process);GO:0006734(NADH metabolic process);GO:0016616(oxidoreductase a…	00020(Citrate cycle (TCA cycle));00020(Citrate cycle (TCA cycle))	K00030	EC:1.1.1.41	isocitrate dehydrogenase 3 (NAD+), gamma [Source:MGI Symbol;Acc:MGI:1099463]	protein_coding;retained_intron;processed_transcript	27.7028	28.0102	31.2373	26.0702	29.5034	29.5153	20.9577	20.0826	20.564	21.9229	22.1783	18.614	18.7421	22.4269	19.6568	5695	5659	5830	5374	5033	6301	4568	3438	4047	5171	5198	3945	4044	5240	4353
ENSMUSG00000002012	chrX	73655994	73659828	-	Pnck	ENSMUST00000114473;ENSMUST00000002087;ENSMUST00000114472;ENSMUST00000129106;ENSMUST00000144187	GO:0000166(nucleotide binding);GO:0004672(protein kinase activity);GO:0004674(protein serine/threonine kinase activity);GO:0004683(calmodulin-dependent protein kinase activity);GO:0005516(calmodulin binding);GO:0005524(ATP binding);GO:0005634(nucleus);GO:0005737(cytoplasm);GO:0006468(protein phosphorylation);GO:0016301(kinase activity);GO:0016310(phosphorylation);GO:0016740(transferase activity);…	NA	K08795	EC:2.7.11.17	pregnancy upregulated non-ubiquitously expressed CaM kinase [Source:MGI Symbol;Acc:MGI:1347357]	protein_coding;retained_intron	0.0001	0.0001	0.0001	0.0001	0.0001	0.0001	0.0001	0.0001	0.0001	0.0001	0.0001	0.0001	0.0001	0.0001	0.0001	0	0	0	0	0	0	0	0	0	0	0	0	0	0	0
ENSMUSG00000002014	chrX	73787028	73790830	+	Ssr4	ENSMUST00000166518;ENSMUST00000002090;ENSMUST00000136544;ENSMUST00000155552;ENSMUST00000141721;ENSMUST00000130738;ENSMUST00000142829;ENSMUST00000129239	GO:0003674(molecular_function);GO:0005783(endoplasmic reticulum);GO:0005784(Sec61 translocon complex);GO:0005789(endoplasmic reticulum membrane);GO:0008150(biological_process);GO:0016020(membrane);GO:0016021(integral component of membrane);GO:0016021(integral component of membrane)	04141(Protein processing in endoplasmic reticulum);04141(Protein processing in endoplasmic reticulum)	K04571	NA	signal sequence receptor, delta [Source:MGI Symbol;Acc:MGI:1099464]	protein_coding;retained_intron	18.1644	19.0851	19.9999	16.2606	15.8038	18.7345	16.0721	16.4369	17.6124	17.4634	20.2614	19.4091	18.1975	17.3649	21.5654	4281	4422	4280	3844	3093	4585	4016	3226	3975	4723	5443	4716	4500	4652	5472
ENSMUSG00000002015	chrX	73686178	73716175	-	Bcap31	ENSMUST00000002091	GO:0000139(Golgi membrane);GO:0005515(protein binding);GO:0005739(mitochondrion);GO:0005783(endoplasmic reticulum);GO:0005784(Sec61 translocon complex);GO:0005789(endoplasmic reticulum membrane);GO:0005811(lipid droplet);GO:0005887(integral component of plasma membrane);GO:0006886(intracellular protein transport);GO:0006888(endoplasmic reticulum to Golgi vesicle-mediated transport);GO:0006915(apo…	04141(Protein processing in endoplasmic reticulum);05165(Human papillomavirus infection)	K14009	NA	B cell receptor associated protein 31 [Source:MGI Symbol;Acc:MGI:1350933]	protein_coding	106.053	101.873	102.834	102.854	105.453	89.5774	93.3952	83.121	81.5356	93.6891	98.3029	86.9581	92.5933	96.8158	95.788	9832	9284	8657	9562	8114	8626	9181	6417	7236	9968	10392	8313	9008	10203	9563
ENSMUSG00000002017	chr17	75537086	75551946	-	Fam98a	ENSMUST00000112507;ENSMUST00000234785;ENSMUST00000140729;ENSMUST00000235026;ENSMUST00000141969	GO:0005515(protein binding);GO:0006479(protein methylation);GO:0008276(protein methyltransferase activity);GO:0008284(positive regulation of cell population proliferation);GO:0010628(positive regulation of gene expression);GO:0032418(lysosome localization);GO:0072669(tRNA-splicing ligase complex);GO:1900029(positive regulation of ruffle assembly);GO:1900029(positive regulation of ruffle assembly)	NA	NA	NA	family with sequence similarity 98, member A [Source:MGI Symbol;Acc:MGI:1919972]	protein_coding;retained_intron;processed_transcript	24.5081	25.6565	24.9181	26.3069	23.165	26.4173	32.4033	26.2633	31.0229	31.2956	29.8255	32.0946	33.519	30.3633	31.5137	6646	6838	6134	7153	5213	7439	9313	5929	8051	9737	9220	8972	9535	9358	9202
ENSMUSG00000002020	chr12	84783212	84876532	-	Ltbp2	ENSMUST00000002073;ENSMUST00000110254;ENSMUST00000163189;ENSMUST00000166383;ENSMUST00000163214;ENSMUST00000165141;ENSMUST00000168699	GO:0005509(calcium ion binding);GO:0097435(supramolecular fiber organization);GO:0097435(supramolecular fiber organization)	NA	K08023	NA	latent transforming growth factor beta binding protein 2 [Source:MGI Symbol;Acc:MGI:99502]	protein_coding;retained_intron	0.042183	0.0293993	0.0199596	0.0371642	0.0431325	0.0174494	0.0001	0.021766	0.0001	0.0001	0.0250628	0.046455	0.0001	0.0265789	0.0103528	27	18	12	24	23	12	0	12	0	0	18	30	0	19	7
ENSMUSG00000002028	chr9	44803355	44881296	-	Kmt2a	ENSMUST00000002095;ENSMUST00000114689;ENSMUST00000138119;ENSMUST00000152241;ENSMUST00000128768;ENSMUST00000215489	GO:0000980(RNA polymerase II distal enhancer sequence-specific DNA binding);GO:0003677(DNA binding);GO:0003682(chromatin binding);GO:0005515(protein binding);GO:0005634(nucleus);GO:0005654(nucleoplasm);GO:0005829(cytosol);GO:0006306(DNA methylation);GO:0006325(chromatin organization);GO:0006355(regulation of transcription, DNA-templated);GO:0008168(methyltransferase activity);GO:0008270(zinc ion …	00310(Lysine degradation);04934(Cushing syndrome);05202(Transcriptional misregulation in cancer);05202(Transcriptional misregulation in cancer)	K09186	EC:2.1.1.43	lysine (K)-specific methyltransferase 2A [Source:MGI Symbol;Acc:MGI:96995]	protein_coding;nonsense_mediated_decay	3.59303	4.85218	2.90733	5.4179	2.56214	2.48851	7.00741	9.24134	5.06939	6.69871	2.45296	6.08598	6.2921	3.68412	2.68247	4556	6048	3347	6888	2697	3278	9420	9756	6154	9746	3547	7957	8371	5311	3663
ENSMUSG00000002031	chr9	44767908	44793447	+	Ift46	ENSMUST00000154090;ENSMUST00000002099;ENSMUST00000128150;ENSMUST00000143654;ENSMUST00000124534;ENSMUST00000214854;ENSMUST00000125877;ENSMUST00000147559;ENSMUST00000151905;ENSMUST00000118186;ENSMUST00000133167;ENSMUST00000142586;ENSMUST00000149020	GO:0005515(protein binding);GO:0005737(cytoplasm);GO:0005813(centrosome);GO:0005856(cytoskeleton);GO:0005929(cilium);GO:0007224(smoothened signaling pathway);GO:0015031(protein transport);GO:0030992(intraciliary transport particle B);GO:0031514(motile cilium);GO:0031647(regulation of protein stability);GO:0035082(axoneme assembly);GO:0042073(intraciliary transport);GO:0042995(cell projection);GO:…	NA	K19682	NA	intraflagellar transport 46 [Source:MGI Symbol;Acc:MGI:1923818]	processed_transcript;protein_coding;nonsense_mediated_decay;retained_intron	5.36754	5.3297	5.44222	5.93665	5.47439	5.99416	6.36528	6.78998	5.30383	6.1328	6.48722	6.05481	5.54466	6.935	6.1677	2625	2562	2417	2910	2224	3044	3298	2763	2483	3438	3613	3051	2844	3853	3247
ENSMUSG00000002032	chr9	44793769	44799307	-	Tmem25	ENSMUST00000213203;ENSMUST00000114705;ENSMUST00000132020;ENSMUST00000002100;ENSMUST00000214833;ENSMUST00000213972;ENSMUST00000213363;ENSMUST00000214431	GO:0003674(molecular_function);GO:0005575(cellular_component);GO:0005576(extracellular region);GO:0005886(plasma membrane);GO:0008150(biological_process);GO:0016020(membrane);GO:0016021(integral component of membrane);GO:0016021(integral component of membrane)	NA	K22652	NA	transmembrane protein 25 [Source:MGI Symbol;Acc:MGI:1918937]	nonsense_mediated_decay;protein_coding	0.123672	0.162255	0.14259	0.0455024	0.160913	0.12597	0.0290351	0.21875	0.0531045	0.0601767	0.112639	0.11826	0.0001	0.0262175	0.0836341	32	39	32	12	33	32	8	46	13	17	32	30	0	8	22
ENSMUSG00000002033	chr9	44969572	44980431	-	Cd3g	ENSMUST00000002101;ENSMUST00000159019;ENSMUST00000160886	GO:0002250(adaptive immune response);GO:0002376(immune system process);GO:0004888(transmembrane signaling receptor activity);GO:0005515(protein binding);GO:0007163(establishment or maintenance of cell polarity);GO:0007166(cell surface receptor signaling pathway);GO:0009897(external side of plasma membrane);GO:0015031(protein transport);GO:0016020(membrane);GO:0016021(integral component of membran…	04640(Hematopoietic cell lineage);04658(Th1 and Th2 cell differentiation);04659(Th17 cell differentiation);04660(T cell receptor signaling pathway);05142(Chagas disease (American trypanosomiasis));05162(Measles);05166(Human T-cell leukemia virus 1 infection);05169(Epstein-Barr virus infection);05170(Human immunodeficiency virus 1 infection);05170(Human immunodeficiency virus 1 infection)	K06452	NA	CD3 antigen, gamma polypeptide [Source:MGI Symbol;Acc:MGI:88333]	protein_coding;retained_intron	0.0001	0.0001	0.0001	0.0001	0.0001	0.0001	0.0001	0.0001	0.0001	0.0001	0.0001	0.0001	0.0001	0.0001	0.0001	0	0	0	0	0	0	0	0	0	0	0	0	0	0	0
ENSMUSG00000002043	chr7	19508395	19516145	+	Trappc6a	ENSMUST00000207730;ENSMUST00000136873;ENSMUST00000147114;ENSMUST00000002112;ENSMUST00000108455;ENSMUST00000129808;ENSMUST00000135972	GO:0005783(endoplasmic reticulum);GO:0005794(Golgi apparatus);GO:0005801(cis-Golgi network);GO:0005802(trans-Golgi network);GO:0006888(endoplasmic reticulum to Golgi vesicle-mediated transport);GO:0016192(vesicle-mediated transport);GO:0043087(regulation of GTPase activity);GO:0043473(pigmentation);GO:0048193(Golgi vesicle transport);GO:1903232(melanosome assembly);GO:1903232(melanosome assembly)	NA	K20304	NA	trafficking protein particle complex 6A [Source:MGI Symbol;Acc:MGI:1914341]	retained_intron;nonsense_mediated_decay;protein_coding	5.60435	7.45295	6.83218	6.91034	7.06043	5.67672	4.86029	4.79	4.19404	4.38005	5.42505	4.56671	4.69725	5.1316	3.81478	682	887	752	841	710	715	626	484	487	610	752	571	599	709	499
ENSMUSG00000002052	chr11	78206746	78245987	-	Supt6	ENSMUST00000002121;ENSMUST00000108314	GO:0001825(blastocyst formation);GO:0003676(nucleic acid binding);GO:0003677(DNA binding);GO:0005515(protein binding);GO:0005634(nucleus);GO:0006139(nucleobase-containing compound metabolic process);GO:0006368(transcription elongation from RNA polymerase II promoter);GO:0006397(mRNA processing);GO:0008023(transcription elongation factor complex);GO:0008380(RNA splicing);GO:0010793(regulation of m…	NA	K11292	NA	suppressor of Ty 6 [Source:MGI Symbol;Acc:MGI:107726]	protein_coding;retained_intron	33.5471	35.1531	36.3409	33.1164	31.9147	34.3559	36.6267	37.7577	35.8149	35.2177	32.6673	38.4412	35.5111	36.2064	32.0814	18101	18646	17805	17920	14292	19255	20955	16965	18501	21807	20099	21389	20107	22209	18642
ENSMUSG00000002055	chr11	78301529	78322457	+	Spag5	ENSMUST00000045026;ENSMUST00000133579;ENSMUST00000146068;ENSMUST00000141026;ENSMUST00000150016;ENSMUST00000149711;ENSMUST00000128359;ENSMUST00000125477	GO:0000070(mitotic sister chromatid segregation);GO:0000775(chromosome, centromeric region);GO:0000776(kinetochore);GO:0000777(condensed chromosome kinetochore);GO:0000922(spindle pole);GO:0005694(chromosome);GO:0005737(cytoplasm);GO:0005815(microtubule organizing center);GO:0005819(spindle);GO:0005856(cytoskeleton);GO:0005874(microtubule);GO:0005876(spindle microtubule);GO:0007049(cell cycle);GO…	NA	K21764	NA	sperm associated antigen 5 [Source:MGI Symbol;Acc:MGI:1927470]	protein_coding;retained_intron;processed_transcript	17.459	17.0503	17.072	17.7798	16.7915	16.809	3.54081	6.03119	4.13112	3.41155	3.80336	2.97266	2.77584	4.55597	2.28529	7472	7172	6634	7631	5963	7471	1609	2151	1696	1679	1859	1314	1248	2220	1056
ENSMUSG00000002057	chr11	78357577	78386558	-	Foxn1	ENSMUST00000108294	GO:0001228(DNA-binding transcription activator activity, RNA polymerase II-specific);GO:0001942(hair follicle development);GO:0002260(lymphocyte homeostasis);GO:0002360(T cell lineage commitment);GO:0003677(DNA binding);GO:0003700(DNA-binding transcription factor activity);GO:0005634(nucleus);GO:0006355(regulation of transcription, DNA-templated);GO:0007275(multicellular organism development);GO:…	NA	K09407	NA	forkhead box N1 [Source:MGI Symbol;Acc:MGI:102949]	protein_coding	0.0001	0.0001	0.0001	0.0001	0.0001	0.0001	0.0001	0.0001	0.0001	0.0001	0.0001	0.0001	0.0001	0.0001	0.0001	0	0	0	0	0	0	0	0	0	0	0	0	0	0	0
ENSMUSG00000002058	chr11	78343482	78349164	+	Unc119	ENSMUST00000002127;ENSMUST00000154700;ENSMUST00000108295;ENSMUST00000149161;ENSMUST00000100755;ENSMUST00000155471;ENSMUST00000125720	GO:0000281(mitotic cytokinesis);GO:0000922(spindle pole);GO:0005515(protein binding);GO:0005737(cytoplasm);GO:0005813(centrosome);GO:0005815(microtubule organizing center);GO:0005819(spindle);GO:0005856(cytoskeleton);GO:0006897(endocytosis);GO:0007399(nervous system development);GO:0007601(visual perception);GO:0008289(lipid binding);GO:0015031(protein transport);GO:0042953(lipoprotein transport)…	NA	NA	NA	unc-119 lipid binding chaperone [Source:MGI Symbol;Acc:MGI:1328357]	protein_coding;retained_intron	6.769	7.05485	7.19095	5.67217	6.45429	5.84494	3.47872	3.37271	2.94098	4.29058	5.69689	4.40303	3.7917	4.9954	4.33428	1262	1295	1219	1062	1001	1133	691	525	527	919	1212	848	743	1061	870
ENSMUSG00000002059	chr11	78188430	78192193	+	Rab34	ENSMUST00000002128;ENSMUST00000150941;ENSMUST00000108322;ENSMUST00000056241;ENSMUST00000207728;ENSMUST00000148603;ENSMUST00000126864;ENSMUST00000156435;ENSMUST00000154542	GO:0003924(GTPase activity);GO:0005525(GTP binding);GO:0005525(GTP binding)	NA	K07921	NA	RAB34, member RAS oncogene family [Source:MGI Symbol;Acc:MGI:104606]	protein_coding;retained_intron	3.40898	4.49301	5.66087	2.97947	4.86189	4.34235	2.75764	2.04853	2.15834	2.46657	2.94953	2.63861	2.57948	2.29632	2.66378	625	805	937	544	735	822	533	312	378	516	611	496	495	477	523
ENSMUSG00000002064	chr11	78245746	78255496	+	Sdf2	ENSMUST00000002133;ENSMUST00000154080;ENSMUST00000133020	GO:0016020(membrane);GO:0016020(membrane)	NA	NA	NA	stromal cell derived factor 2 [Source:MGI Symbol;Acc:MGI:108019]	protein_coding;processed_transcript;retained_intron	17.0099	17.2888	17.8373	19.3078	17.7426	15.6278	14.466	19.5859	17.4514	26.5144	25.4201	25.2231	27.6423	16.3714	28.4375	1961	1960	1868	2232	1698	1871	1770	1880	1926	3507	3341	2997	3343	2146	3529
ENSMUSG00000002068	chr7	38097984	38107534	-	Ccne1	ENSMUST00000108023;ENSMUST00000128785;ENSMUST00000137097;ENSMUST00000130329;ENSMUST00000124979	GO:0000079(regulation of cyclin-dependent protein serine/threonine kinase activity);GO:0000082(G1/S transition of mitotic cell cycle);GO:0000122(negative regulation of transcription by RNA polymerase II);GO:0000278(mitotic cell cycle);GO:0000307(cyclin-dependent protein kinase holoenzyme complex);GO:0000723(telomere maintenance);GO:0004672(protein kinase activity);GO:0005515(protein binding);GO:0…	04110(Cell cycle);04114(Oocyte meiosis);04115(p53 signaling pathway);04151(PI3K-Akt signaling pathway);04218(Cellular senescence);04934(Cushing syndrome);05161(Hepatitis B);05162(Measles);05165(Human papillomavirus infection);05166(Human T-cell leukemia virus 1 infection);05169(Epstein-Barr virus infection);05200(Pathways in cancer);05203(Viral carcinogenesis);05206(MicroRNAs in cancer);05215(Pro…	K06626	NA	cyclin E1 [Source:MGI Symbol;Acc:MGI:88316]	protein_coding;retained_intron;processed_transcript;nonsense_mediated_decay	19.7683	19.2998	22.8864	21.922	18.74	20.7654	3.20883	4.78255	5.24865	3.98158	4.27344	3.95138	2.83054	3.07988	3.52287	4004	3844	4210	4453	3151	4369	691	809	1019	926	990	827	603	711	771
ENSMUSG00000002076	chr17	31944769	32036349	-	Hsf2bp	ENSMUST00000002145;ENSMUST00000238192;ENSMUST00000237527;ENSMUST00000133308;ENSMUST00000236321;ENSMUST00000138172	GO:0005515(protein binding);GO:0005737(cytoplasm);GO:0005737(cytoplasm)	NA	NA	NA	heat shock transcription factor 2 binding protein [Source:MGI Symbol;Acc:MGI:1921627]	protein_coding;processed_transcript	0.0001	0.084085	0.0001	0.0001	0.0001	0.026103	0.0001	0.0001	0.0287806	0.0271159	0.0446845	0.01336	0.0123828	0.0475599	0.0127473	0	23	0	0	0	8	0	0	8	9	14	4	4	15	4
ENSMUSG00000002083	chr7	16308393	16318205	+	Bbc3	ENSMUST00000209688;ENSMUST00000002152;ENSMUST00000136781;ENSMUST00000147267	GO:0001836(release of cytochrome c from mitochondria);GO:0005515(protein binding);GO:0005739(mitochondrion);GO:0005740(mitochondrial envelope);GO:0005764(lysosome);GO:0005783(endoplasmic reticulum);GO:0006915(apoptotic process);GO:0006919(activation of cysteine-type endopeptidase activity involved in apoptotic process);GO:0006974(cellular response to DNA damage stimulus);GO:0008340(determination …	01524(Platinum drug resistance);04115(p53 signaling pathway);04210(Apoptosis);04215(Apoptosis - multiple species);04390(Hippo signaling pathway);05016(Huntington disease);05162(Measles);05200(Pathways in cancer);05210(Colorectal cancer);05210(Colorectal cancer)	K10132	NA	BCL2 binding component 3 [Source:MGI Symbol;Acc:MGI:2181667]	protein_coding;retained_intron	6.04368	5.99799	6.44385	5.78891	5.72757	4.80777	7.02753	8.13521	5.86922	6.48582	6.38603	6.23312	6.23025	7.97185	5.50908	978	954	947	939	770	808	1205	1096	909	1204	1177	1040	1058	1464	959
ENSMUSG00000002100	chr2	91118144	91136510	+	Mybpc3	ENSMUST00000111430;ENSMUST00000137942;ENSMUST00000169776	GO:0003007(heart morphogenesis);GO:0005515(protein binding);GO:0005863(striated muscle myosin thick filament);GO:0006942(regulation of striated muscle contraction);GO:0008307(structural constituent of muscle);GO:0017022(myosin binding);GO:0030017(sarcomere);GO:0031672(A band);GO:0032036(myosin heavy chain binding);GO:0042802(identical protein binding);GO:0055010(ventricular cardiac muscle tissue …	05410(Hypertrophic cardiomyopathy (HCM));05414(Dilated cardiomyopathy (DCM));05414(Dilated cardiomyopathy (DCM))	K12568	NA	myosin binding protein C, cardiac [Source:MGI Symbol;Acc:MGI:102844]	protein_coding	0.381822	0.344009	0.276166	0.346356	0.435922	0.52229	0.334551	0.430389	0.392344	0.357724	0.54488	0.449059	0.621031	0.462598	0.419693	121	108	80	110	115	172	113	114	119	130	197	147	207	167	144
ENSMUSG00000002102	chr2	91054009	91066369	+	Psmc3	ENSMUST00000067663;ENSMUST00000002171;ENSMUST00000152269;ENSMUST00000111441;ENSMUST00000185715;ENSMUST00000146506;ENSMUST00000141462;ENSMUST00000131473;ENSMUST00000151419;ENSMUST00000145317	GO:0000166(nucleotide binding);GO:0000502(proteasome complex);GO:0000932(P-body);GO:0001824(blastocyst development);GO:0005524(ATP binding);GO:0005634(nucleus);GO:0005737(cytoplasm);GO:0008540(proteasome regulatory particle, base subcomplex);GO:0016787(hydrolase activity);GO:0022624(proteasome accessory complex);GO:0030163(protein catabolic process);GO:0036402(proteasome-activating ATPase activit…	03050(Proteasome);05169(Epstein-Barr virus infection);05169(Epstein-Barr virus infection)	K03065	NA	proteasome (prosome, macropain) 26S subunit, ATPase 3 [Source:MGI Symbol;Acc:MGI:1098754]	protein_coding;processed_transcript;nonsense_mediated_decay	96.8541	86.0508	88.8742	87.5212	93.3528	90.6675	61.4983	60.7682	63.6395	60.4116	59.405	58.7172	60.2306	60.3752	66.7888	19206	16774	16006	17406	15365	18674	12932	10035	12083	13748	13435	12009	12536	13612	14263
ENSMUSG00000002103	chr2	91202885	91214098	+	Acp2	ENSMUST00000150403;ENSMUST00000002172;ENSMUST00000155418;ENSMUST00000124131;ENSMUST00000127643	GO:0001501(skeletal system development);GO:0001784(phosphotyrosine residue binding);GO:0003993(acid phosphatase activity);GO:0004721(phosphoprotein phosphatase activity);GO:0005764(lysosome);GO:0005765(lysosomal membrane);GO:0006470(protein dephosphorylation);GO:0007040(lysosome organization);GO:0010033(response to organic substance);GO:0016020(membrane);GO:0016021(integral component of membrane)…	00740(Riboflavin metabolism);04142(Lysosome);04142(Lysosome)	K14410	EC:3.1.3.2	acid phosphatase 2, lysosomal [Source:MGI Symbol;Acc:MGI:87882]	protein_coding;retained_intron;processed_transcript	5.35888	6.43571	6.07261	5.70984	6.18253	5.39787	8.29706	8.68306	8.10618	8.11641	9.31407	8.04686	8.72702	8.94439	8.58192	2114	2496	2176	2260	2025	2213	3472	2852	3062	3675	4190	3274	3614	4011	3646
ENSMUSG00000002104	chr2	91035620	91045729	+	Rapsn	ENSMUST00000111445;ENSMUST00000111446;ENSMUST00000050323;ENSMUST00000128008	GO:0005515(protein binding);GO:0005737(cytoplasm);GO:0005794(Golgi apparatus);GO:0005813(centrosome);GO:0005829(cytosol);GO:0005856(cytoskeleton);GO:0005886(plasma membrane);GO:0007268(chemical synaptic transmission);GO:0007271(synaptic transmission, cholinergic);GO:0016020(membrane);GO:0030054(cell junction);GO:0031594(neuromuscular junction);GO:0033130(acetylcholine receptor binding);GO:0035255…	NA	NA	NA	receptor-associated protein of the synapse [Source:MGI Symbol;Acc:MGI:99422]	protein_coding;retained_intron	0.0001	0.0001	0.0001	0.0273608	0.0001	0.0001	0.0001	0.0001	0.0001	0.0001	0.0001	0.0001	0.0001	0.0001	0.0001	0	0	0	4	0	0	0	0	0	0	0	0	0	0	0
ENSMUSG00000002105	chr2	91061791	91070417	-	Slc39a13	ENSMUST00000079976;ENSMUST00000073575;ENSMUST00000111436;ENSMUST00000149430;ENSMUST00000141328;ENSMUST00000123685;ENSMUST00000150348;ENSMUST00000130252;ENSMUST00000153367;ENSMUST00000142943;ENSMUST00000133047	GO:0000139(Golgi membrane);GO:0005385(zinc ion transmembrane transporter activity);GO:0005783(endoplasmic reticulum);GO:0005794(Golgi apparatus);GO:0006811(ion transport);GO:0006829(zinc ion transport);GO:0006882(cellular zinc ion homeostasis);GO:0010043(response to zinc ion);GO:0016020(membrane);GO:0016021(integral component of membrane);GO:0030001(metal ion transport);GO:0042803(protein homodim…	NA	K14719	NA	solute carrier family 39 (metal ion transporter), member 13 [Source:MGI Symbol;Acc:MGI:1915677]	protein_coding;processed_transcript	8.22508	8.33279	7.75991	8.09446	6.825	8.67344	6.44216	5.72022	5.66308	6.02427	5.5911	5.72729	6.18472	8.01058	6.69639	3050	3038	2613	3010	2102	3338	2532	1768	2010	2563	2364	2190	2408	3375	2674
ENSMUSG00000002107	chr2	6539694	7509563	-	Celf2	ENSMUST00000002176;ENSMUST00000100429;ENSMUST00000114924;ENSMUST00000170438;ENSMUST00000114934;ENSMUST00000183209;ENSMUST00000182851;ENSMUST00000182879;ENSMUST00000182706;ENSMUST00000114927;ENSMUST00000142941;ENSMUST00000150624;ENSMUST00000183091;ENSMUST00000183984;ENSMUST00000182355;ENSMUST00000182404;ENSMUST00000183269;ENSMUST00000148321;ENSMUST00000138347;ENSMUST00000137733;ENSMUST00000182560;…	GO:0000381(regulation of alternative mRNA splicing, via spliceosome);GO:0003676(nucleic acid binding);GO:0003723(RNA binding);GO:0003729(mRNA binding);GO:0005634(nucleus);GO:0005737(cytoplasm);GO:0006376(mRNA splice site selection);GO:0006397(mRNA processing);GO:0036002(pre-mRNA binding);GO:1990904(ribonucleoprotein complex);GO:1990904(ribonucleoprotein complex)	NA	K13207	NA	CUGBP, Elav-like family member 2 [Source:MGI Symbol;Acc:MGI:1338822]	protein_coding;nonsense_mediated_decay;processed_transcript;retained_intron	2.04215	2.49865	2.36395	2.49545	0.829218	2.4324	0.924042	1.17861	1.02712	0.801844	0.360765	0.946245	0.830675	1.08834	0.830025	4024	4840	4228	4928	1356	4976	1932	1935	1939	1814	812	1924	1718	2438	1764
ENSMUSG00000002108	chr2	91184061	91202834	-	Nr1h3	ENSMUST00000150654;ENSMUST00000111356;ENSMUST00000002177;ENSMUST00000111355;ENSMUST00000111354;ENSMUST00000130031;ENSMUST00000133261;ENSMUST00000136234	GO:0000122(negative regulation of transcription by RNA polymerase II);GO:0000790(nuclear chromatin);GO:0000976(transcription regulatory region sequence-specific DNA binding);GO:0000977(RNA polymerase II regulatory region sequence-specific DNA binding);GO:0000978(RNA polymerase II proximal promoter sequence-specific DNA binding);GO:0000981(DNA-binding transcription factor activity, RNA polymerase …	03320(PPAR signaling pathway);04931(Insulin resistance);04932(Non-alcoholic fatty liver disease (NAFLD));05160(Hepatitis C);05160(Hepatitis C)	K08536	NA	nuclear receptor subfamily 1, group H, member 3 [Source:MGI Symbol;Acc:MGI:1352462]	retained_intron;protein_coding;processed_transcript	3.07823	3.50615	3.38895	3.6618	2.99257	2.99147	2.12679	2.44943	2.84073	2.39659	2.75758	2.58185	2.35376	2.24099	2.36398	591	661	591	706	477	598	433	394	523	529	604	512	476	490	489
ENSMUSG00000002109	chr2	91211572	91236960	-	Ddb2	ENSMUST00000152277;ENSMUST00000150427;ENSMUST00000111352;ENSMUST00000135927;ENSMUST00000028696	GO:0000209(protein polyubiquitination);GO:0003677(DNA binding);GO:0003684(damaged DNA binding);GO:0004842(ubiquitin-protein transferase activity);GO:0005515(protein binding);GO:0005634(nucleus);GO:0005654(nucleoplasm);GO:0006281(DNA repair);GO:0006290(pyrimidine dimer repair);GO:0006974(cellular response to DNA damage stimulus);GO:0009411(response to UV);GO:0010224(response to UV-B);GO:0016567(pr…	03420(Nucleotide excision repair);04115(p53 signaling pathway);04120(Ubiquitin mediated proteolysis);05161(Hepatitis B);05169(Epstein-Barr virus infection);05200(Pathways in cancer);05202(Transcriptional misregulation in cancer);05210(Colorectal cancer);05212(Pancreatic cancer);05213(Endometrial cancer);05214(Glioma);05216(Thyroid cancer);05217(Basal cell carcinoma);05218(Melanoma);05220(Chronic …	K10140	NA	damage specific DNA binding protein 2 [Source:MGI Symbol;Acc:MGI:1355314]	processed_transcript;protein_coding	1.7247	1.93473	2.68267	2.35214	2.42367	2.28766	1.18436	1.03376	0.94224	0.903939	1.16867	0.926334	0.570131	1.20452	0.917924	360	397	509	492	421	497	264	180	190	217	279	200	126	286	207
ENSMUSG00000002111	chr2	91082390	91114366	+	Spi1	ENSMUST00000169852;ENSMUST00000131400;ENSMUST00000002180;ENSMUST00000132741	GO:0000122(negative regulation of transcription by RNA polymerase II);GO:0000790(nuclear chromatin);GO:0000978(RNA polymerase II proximal promoter sequence-specific DNA binding);GO:0000980(RNA polymerase II distal enhancer sequence-specific DNA binding);GO:0000981(DNA-binding transcription factor activity, RNA polymerase II-specific);GO:0001085(RNA polymerase II transcription factor binding);GO:0…	04380(Osteoclast differentiation);05166(Human T-cell leukemia virus 1 infection);05200(Pathways in cancer);05202(Transcriptional misregulation in cancer);05221(Acute myeloid leukemia);05221(Acute myeloid leukemia)	K09438	NA	spleen focus forming virus (SFFV) proviral integration oncogene [Source:MGI Symbol;Acc:MGI:98282]	protein_coding;processed_transcript	91.2183	93.5944	107.907	98.1271	88.2311	94.391	93.1414	88.1312	83.1087	80.6361	89.5898	87.1806	85.3875	107.086	95.4432	18697	18859	20084	20169	15010	20095	20242	15043	16308	18968	20939	18426	18365	24951	21067
ENSMUSG00000002129	chr11	4160350	4182541	+	Sf3a1	ENSMUST00000002198;ENSMUST00000132666;ENSMUST00000129583;ENSMUST00000133095	GO:0000398(mRNA splicing, via spliceosome);GO:0003723(RNA binding);GO:0005515(protein binding);GO:0005634(nucleus);GO:0005681(spliceosomal complex);GO:0005684(U2-type spliceosomal complex);GO:0005686(U2 snRNP);GO:0006396(RNA processing);GO:0006397(mRNA processing);GO:0008380(RNA splicing);GO:0016607(nuclear speck);GO:0071004(U2-type prespliceosome);GO:0071005(U2-type precatalytic spliceosome);GO:…	03040(Spliceosome);03040(Spliceosome)	K12825	NA	splicing factor 3a, subunit 1 [Source:MGI Symbol;Acc:MGI:1914715]	protein_coding;retained_intron;processed_transcript	24.4173	22.446	23.9343	23.3838	24.8137	25.7371	11.7342	13.1393	10.5842	10.9293	11.446	11.0773	11.2486	13.0321	10.1673	11415	10316	10161	10964	9628	12498	5818	5116	4738	5865	6103	5341	5520	6928	5120
ENSMUSG00000002147	chr10	127642986	127660957	+	Stat6	ENSMUST00000092074;ENSMUST00000120279;ENSMUST00000128072;ENSMUST00000156231;ENSMUST00000145470	GO:0000122(negative regulation of transcription by RNA polymerase II);GO:0000790(nuclear chromatin);GO:0000977(RNA polymerase II regulatory region sequence-specific DNA binding);GO:0000978(RNA polymerase II proximal promoter sequence-specific DNA binding);GO:0001227(DNA-binding transcription repressor activity, RNA polymerase II-specific);GO:0001228(DNA-binding transcription activator activity, R…	04217(Necroptosis);04630(Jak-STAT signaling pathway);04658(Th1 and Th2 cell differentiation);04659(Th17 cell differentiation);05161(Hepatitis B);05200(Pathways in cancer);05321(Inflammatory bowel disease (IBD));05321(Inflammatory bowel disease (IBD))	K11225	NA	signal transducer and activator of transcription 6 [Source:MGI Symbol;Acc:MGI:103034]	protein_coding;retained_intron	33.93	36.8008	37.2274	35.9788	34.9589	34.5985	30.1235	35.0838	30.0979	29.3924	33.2173	30.631	28.7965	34.4859	29.7368	11361	12112	11319	12082	9715	12032	10694	9782	9648	11294	12682	10577	10119	13126	10723
ENSMUSG00000002190	chr8	83389867	83428552	+	Clgn	ENSMUST00000002259;ENSMUST00000109831	GO:0005509(calcium ion binding);GO:0005515(protein binding);GO:0005635(nuclear envelope);GO:0005783(endoplasmic reticulum);GO:0005789(endoplasmic reticulum membrane);GO:0006457(protein folding);GO:0007275(multicellular organism development);GO:0007283(spermatogenesis);GO:0007338(single fertilization);GO:0007339(binding of sperm to zona pellucida);GO:0016020(membrane);GO:0016021(integral component…	NA	K09551	NA	calmegin [Source:MGI Symbol;Acc:MGI:107472]	protein_coding	0.292841	0.295263	0.47973	0.189675	0.190058	0.189185	0.170532	0.183177	0.315844	0.184281	0.342474	0.151487	0.0631785	0.182775	0.107069	90	89	134	59	49	61	56	47	93	65	120	48	21	64	36
ENSMUSG00000002204	chr7	44572380	44586862	+	Napsa	ENSMUST00000002274;ENSMUST00000153124;ENSMUST00000207543;ENSMUST00000208514;ENSMUST00000207302	GO:0004175(endopeptidase activity);GO:0004190(aspartic-type endopeptidase activity);GO:0005515(protein binding);GO:0005576(extracellular region);GO:0005615(extracellular space);GO:0005764(lysosome);GO:0006508(proteolysis);GO:0008233(peptidase activity);GO:0016787(hydrolase activity);GO:0030163(protein catabolic process);GO:0033619(membrane protein proteolysis);GO:0043129(surfactant homeostasis);G…	04142(Lysosome);04142(Lysosome)	K08565	EC:3.4.23.-	napsin A aspartic peptidase [Source:MGI Symbol;Acc:MGI:109365]	protein_coding;retained_intron;nonsense_mediated_decay	9.49602	10.571	11.4893	9.6957	9.32768	10.9616	9.68163	8.1391	9.12702	8.20072	9.58499	7.46427	7.16546	7.71923	8.90526	1923	2104	2113	1969	1568	2306	2078	1373	1769	1906	2212	1558	1523	1777	1941
ENSMUSG00000002205	chr7	44748413	44777515	+	Vrk3	ENSMUST00000002275;ENSMUST00000134750;ENSMUST00000171821;ENSMUST00000147952;ENSMUST00000165957;ENSMUST00000144515;ENSMUST00000125705;ENSMUST00000135783;ENSMUST00000136069;ENSMUST00000208083	GO:0000166(nucleotide binding);GO:0004672(protein kinase activity);GO:0004674(protein serine/threonine kinase activity);GO:0005524(ATP binding);GO:0005634(nucleus);GO:0005730(nucleolus);GO:0005737(cytoplasm);GO:0006468(protein phosphorylation);GO:0018105(peptidyl-serine phosphorylation);GO:0018107(peptidyl-threonine phosphorylation);GO:0019903(protein phosphatase binding);GO:0032516(positive regu…	NA	K08816	EC:2.7.11.1	vaccinia related kinase 3 [Source:MGI Symbol;Acc:MGI:2182465]	protein_coding;retained_intron;nonsense_mediated_decay;processed_transcript	4.86475	4.58888	4.89318	5.70669	4.18172	4.40553	3.19627	3.2263	3.79894	3.91947	3.79053	3.3589	3.19938	2.75355	3.23262	2498	2318	2282	2938	1784	2350	1740	1381	1869	2310	2220	1780	1727	1608	1787
ENSMUSG00000002210	chr7	24399619	24422778	+	Smg9	ENSMUST00000146381;ENSMUST00000002280;ENSMUST00000139481;ENSMUST00000108434;ENSMUST00000148288;ENSMUST00000123188;ENSMUST00000146686	GO:0000184(nuclear-transcribed mRNA catabolic process, nonsense-mediated decay);GO:0001654(eye development);GO:0007420(brain development);GO:0007507(heart development);GO:0042802(identical protein binding);GO:0042802(identical protein binding)	NA	K18735	NA	smg-9 homolog, nonsense mediated mRNA decay factor (C. elegans) [Source:MGI Symbol;Acc:MGI:1919247]	retained_intron;protein_coding	5.40754	5.37695	5.79175	5.50673	5.74432	4.6557	8.69708	9.90698	8.39148	7.51934	8.45629	8.83764	7.39664	9.14152	7.86743	1525	1491	1484	1558	1344	1366	2598	2326	2265	2433	2717	2568	2188	2928	2389
ENSMUSG00000002221	chr5	27740080	27791550	-	Paxip1	ENSMUST00000002291;ENSMUST00000197625;ENSMUST00000196641;ENSMUST00000196734;ENSMUST00000199993;ENSMUST00000196605;ENSMUST00000199714	GO:0000416(positive regulation of histone H3-K36 methylation);GO:0001570(vasculogenesis);GO:0005515(protein binding);GO:0005634(nucleus);GO:0005654(nucleoplasm);GO:0005694(chromosome);GO:0006281(DNA repair);GO:0006310(DNA recombination);GO:0006974(cellular response to DNA damage stimulus);GO:0010212(response to ionizing radiation);GO:0016363(nuclear matrix);GO:0030330(DNA damage response, signal …	NA	K14972	NA	PAX interacting (with transcription-activation domain) protein 1 [Source:MGI Symbol;Acc:MGI:1890430]	protein_coding;retained_intron;nonsense_mediated_decay;processed_transcript	4.73266	4.58196	5.10452	4.61302	4.41882	4.68611	1.64838	1.74042	1.84185	1.62973	1.75956	1.79816	1.58377	1.95489	1.55279	3700	3521	3624	3616	2868	3804	1368	1134	1379	1463	1570	1453	1301	1739	1309
ENSMUSG00000002222	chr6	71388634	71440637	-	Rmnd5a	ENSMUST00000002292;ENSMUST00000149415;ENSMUST00000144081;ENSMUST00000140696;ENSMUST00000123947	GO:0000151(ubiquitin ligase complex);GO:0000209(protein polyubiquitination);GO:0004842(ubiquitin-protein transferase activity);GO:0005515(protein binding);GO:0005634(nucleus);GO:0005654(nucleoplasm);GO:0005737(cytoplasm);GO:0006511(ubiquitin-dependent protein catabolic process);GO:0016740(transferase activity);GO:0034657(GID complex);GO:0043161(proteasome-mediated ubiquitin-dependent protein cata…	NA	NA	NA	required for meiotic nuclear division 5 homolog A [Source:MGI Symbol;Acc:MGI:1915727]	protein_coding;processed_transcript;retained_intron	5.3353	5.68203	5.45729	5.85316	5.40513	5.88901	7.60956	7.67576	7.2205	7.50974	7.56186	7.49536	7.40419	8.09373	6.97543	2754	2883	2558	3029	2316	3156	4163	3299	3567	4446	4450	3988	4009	4747	3877
ENSMUSG00000002227	chr3	104794836	104818563	-	Mov10	ENSMUST00000002297;ENSMUST00000168015;ENSMUST00000106774;ENSMUST00000106775;ENSMUST00000166979;ENSMUST00000196161;ENSMUST00000136148;ENSMUST00000196211;ENSMUST00000145414	GO:0000166(nucleotide binding);GO:0000932(P-body);GO:0003723(RNA binding);GO:0004386(helicase activity);GO:0005515(protein binding);GO:0005524(ATP binding);GO:0005634(nucleus);GO:0005737(cytoplasm);GO:0005829(cytosol);GO:0010494(cytoplasmic stress granule);GO:0010526(negative regulation of transposition, RNA-mediated);GO:0016787(hydrolase activity);GO:0031047(gene silencing by RNA);GO:0032575(ATP…	NA	K18422	EC:3.6.4.13	Moloney leukemia virus 10 [Source:MGI Symbol;Acc:MGI:97054]	protein_coding;nonsense_mediated_decay;processed_transcript;retained_intron	1.64886	1.61666	1.53918	1.50381	1.53828	1.67606	0.721369	0.752451	0.452886	0.699858	0.897348	0.649385	0.677398	0.714483	0.770619	704	679	597	645	546	743	328	268	186	344	438	286	305	347	356
ENSMUSG00000002228	chr3	104781056	104786018	+	Ppm1j	ENSMUST00000002298;ENSMUST00000197264	GO:0003824(catalytic activity);GO:0004721(phosphoprotein phosphatase activity);GO:0004722(protein serine/threonine phosphatase activity);GO:0004724(magnesium-dependent protein serine/threonine phosphatase activity);GO:0005515(protein binding);GO:0006470(protein dephosphorylation);GO:0016787(hydrolase activity);GO:0016787(hydrolase activity)	NA	K17504	EC:3.1.3.16	protein phosphatase 1J [Source:MGI Symbol;Acc:MGI:1919137]	protein_coding;retained_intron	4.46346	4.45373	5.67745	5.68905	5.15968	4.42441	4.40247	4.45125	4.29279	5.33045	5.25005	4.42672	4.5067	5.39948	5.31	616	605	712	788	592	634	645	513	568	845	827	631	654	848	790
ENSMUSG00000002233	chr3	104788375	104794459	+	Rhoc	ENSMUST00000196817;ENSMUST00000002303;ENSMUST00000106787;ENSMUST00000176347;ENSMUST00000199824;ENSMUST00000132721	GO:0000166(nucleotide binding);GO:0000281(mitotic cytokinesis);GO:0003924(GTPase activity);GO:0005515(protein binding);GO:0005525(GTP binding);GO:0005622(intracellular);GO:0005634(nucleus);GO:0005737(cytoplasm);GO:0005829(cytosol);GO:0005886(plasma membrane);GO:0005938(cell cortex);GO:0007015(actin filament organization);GO:0007264(small GTPase mediated signal transduction);GO:0007266(Rho protein…	NA	K07857	NA	ras homolog family member C [Source:MGI Symbol;Acc:MGI:106028]	protein_coding;retained_intron	78.606	81.6485	88.372	81.7862	80.1006	80.5315	116.958	92.8328	92.0359	103.298	119.677	102.906	107.88	136.9	121.812	9674	9878	9875	10094	8182	10294	15261	9514	10842	14589	16794	13059	13931	19151	16144
ENSMUSG00000002240	chr5	87825686	87846387	+	Prr27	ENSMUST00000002310;ENSMUST00000101056	GO:0003674(molecular_function);GO:0008150(biological_process);GO:0008150(biological_process)	NA	NA	NA	proline rich 27 [Source:MGI Symbol;Acc:MGI:1921029]	protein_coding	0.0001	0.0001	0.0001	0.0001	0.0001	0.0001	0.0001	0.0001	0.0001	0.0001	0.0001	0.0001	0.0001	0.0001	0.0001	0	0	0	0	0	0	0	0	0	0	0	0	0	0	0
ENSMUSG00000002249	chr17	28331671	28350663	-	Tead3	ENSMUST00000154873;ENSMUST00000114799;ENSMUST00000156862;ENSMUST00000127212;ENSMUST00000219703;ENSMUST00000146668;ENSMUST00000151557;ENSMUST00000226172;ENSMUST00000233330	GO:0003677(DNA binding);GO:0003700(DNA-binding transcription factor activity);GO:0005634(nucleus);GO:0006355(regulation of transcription, DNA-templated);GO:0035329(hippo signaling);GO:0045944(positive regulation of transcription by RNA polymerase II);GO:0045944(positive regulation of transcription by RNA polymerase II)	04390(Hippo signaling pathway);04392(Hippo signaling pathway - multiple species);04392(Hippo signaling pathway - multiple species)	NA	NA	TEA domain family member 3 [Source:MGI Symbol;Acc:MGI:109241]	protein_coding;retained_intron;processed_transcript	0.0001	0.0001	0.0001	0.0001	0.0001	0.0001	0.0001	0.0001	0.0001	0.0001	0.0001	0.0001	0.0001	0.0001	0.0001	0	0	0	0	0	0	0	0	0	0	0	0	0	0	0
ENSMUSG00000002250	chr17	28232700	28301474	+	Ppard	ENSMUST00000002320;ENSMUST00000232879;ENSMUST00000123020;ENSMUST00000233761;ENSMUST00000166744;ENSMUST00000142226;ENSMUST00000144200;ENSMUST00000169040;ENSMUST00000233383	GO:0000122(negative regulation of transcription by RNA polymerase II);GO:0000790(nuclear chromatin);GO:0000976(transcription regulatory region sequence-specific DNA binding);GO:0000977(RNA polymerase II regulatory region sequence-specific DNA binding);GO:0000981(DNA-binding transcription factor activity, RNA polymerase II-specific);GO:0001103(RNA polymerase II repressing transcription factor bind…	03320(PPAR signaling pathway);04310(Wnt signaling pathway);05200(Pathways in cancer);05221(Acute myeloid leukemia);05221(Acute myeloid leukemia)	K04504	NA	peroxisome proliferator activator receptor delta [Source:MGI Symbol;Acc:MGI:101884]	protein_coding;retained_intron;processed_transcript	0.597739	0.677058	1.3552	1.1171	0.686802	0.924533	1.96804	2.42194	1.54026	1.89009	1.79345	2.55585	1.63797	1.68769	1.45541	344	382	706	643	326	551	1195	1154	846	1243	1171	1511	985	1100	898
ENSMUSG00000002257	chr17	28207778	28228608	+	Def6	ENSMUST00000002327;ENSMUST00000233560;ENSMUST00000233958;ENSMUST00000146724;ENSMUST00000233170;ENSMUST00000233264;ENSMUST00000233205;ENSMUST00000233534	GO:0005515(protein binding);GO:0005634(nucleus);GO:0005654(nucleoplasm);GO:0005737(cytoplasm);GO:0005829(cytosol);GO:0005856(cytoskeleton);GO:0005886(plasma membrane);GO:0005911(cell-cell junction);GO:0016020(membrane);GO:0030175(filopodium);GO:0042995(cell projection);GO:0048471(perinuclear region of cytoplasm);GO:0048471(perinuclear region of cytoplasm)	NA	NA	NA	differentially expressed in FDCP 6 [Source:MGI Symbol;Acc:MGI:1346328]	protein_coding;processed_transcript	22.4322	22.4953	20.427	19.004	22.9535	19.1098	11.1056	13.3135	9.90945	11.2003	13.8917	11.5993	10.3999	14.8736	11.4717	4560	4495	3771	3876	3873	4035	2394	2254	1929	2614	3222	2432	2219	3438	2512
ENSMUSG00000002265	chr7	6703892	6730431	-	Peg3	ENSMUST00000051209;ENSMUST00000150182;ENSMUST00000143703;ENSMUST00000155910	GO:0000122(negative regulation of transcription by RNA polymerase II);GO:0003676(nucleic acid binding);GO:0005634(nucleus);GO:0005737(cytoplasm);GO:0005776(autophagosome);GO:0006915(apoptotic process);GO:0010468(regulation of gene expression);GO:0045944(positive regulation of transcription by RNA polymerase II);GO:0046872(metal ion binding);GO:0046872(metal ion binding)	NA	K09230	NA	paternally expressed 3 [Source:MGI Symbol;Acc:MGI:104748]	protein_coding;nonsense_mediated_decay;retained_intron	0.0001	0.0001	0.0001	0.0001	0.0001	0.0001	0.0001	0.0001	0.00386219	0.0001	0.0001	0.0001	0.0001	0.0001	0.0103377	0	0	0	0	0	0	0	0	4	0	0	0	0	0	12
ENSMUSG00000002266	chr7	6671269	6696450	-	Zim1	ENSMUST00000002336;ENSMUST00000122432;ENSMUST00000203908;ENSMUST00000213399	GO:0003676(nucleic acid binding);GO:0005622(intracellular);GO:0005634(nucleus);GO:0006355(regulation of transcription, DNA-templated);GO:0046872(metal ion binding);GO:0046872(metal ion binding)	05168(Herpes simplex virus 1 infection);05168(Herpes simplex virus 1 infection)	K09228	NA	zinc finger, imprinted 1 [Source:MGI Symbol;Acc:MGI:1341879]	protein_coding;processed_transcript	0.0001	0.0001	0.0001	0.0001	0.0001	0.0001	0.0001	0.0001	0.0001	0.0001	0.0001	0.0001	0.0001	0.0001	0.0001	0	0	0	0	0	0	0	0	0	0	0	0	0	0	0
ENSMUSG00000002274	chr17	25793221	25797083	-	Metrn	ENSMUST00000165838;ENSMUST00000237849;ENSMUST00000236963;ENSMUST00000235925;ENSMUST00000238040;ENSMUST00000235294;ENSMUST00000002344	GO:0003674(molecular_function);GO:0005576(extracellular region);GO:0005615(extracellular space);GO:0007275(multicellular organism development);GO:0007399(nervous system development);GO:0010001(glial cell differentiation);GO:0030154(cell differentiation);GO:0050772(positive regulation of axonogenesis);GO:0050772(positive regulation of axonogenesis)	NA	NA	NA	meteorin, glial cell differentiation regulator [Source:MGI Symbol;Acc:MGI:1917333]	protein_coding;retained_intron	1.30294	2.44928	2.87739	1.26307	1.90279	1.46309	0.31489	0.0811063	0.116862	0.0453751	0.300217	0.223185	0.09122	0.0724821	0.249444	377	693	751	366	457	439	99	20	33	15	100	69	28	26	80
ENSMUSG00000002279	chr17	25579085	25662826	+	Lmf1	ENSMUST00000141606;ENSMUST00000063344;ENSMUST00000116641;ENSMUST00000126164;ENSMUST00000137201;ENSMUST00000154842;ENSMUST00000142264;ENSMUST00000128146;ENSMUST00000127280;ENSMUST00000156868	GO:0005515(protein binding);GO:0005783(endoplasmic reticulum);GO:0005789(endoplasmic reticulum membrane);GO:0005794(Golgi apparatus);GO:0006641(triglyceride metabolic process);GO:0006888(endoplasmic reticulum to Golgi vesicle-mediated transport);GO:0009306(protein secretion);GO:0016020(membrane);GO:0016021(integral component of membrane);GO:0033578(protein glycosylation in Golgi);GO:0034382(chylo…	NA	NA	NA	lipase maturation factor 1 [Source:MGI Symbol;Acc:MGI:1923733]	protein_coding;retained_intron;nonsense_mediated_decay;processed_transcript	0.838432	0.744822	0.872464	0.671784	0.621668	0.740134	0.494608	0.619487	0.59452	0.61303	0.558245	0.4448	0.469052	0.572423	0.43988	869	762	821	700	535	797	545	536	590	729	660	477	511	676	492
ENSMUSG00000002280	chr17	25773776	25783332	+	Narfl	ENSMUST00000134108;ENSMUST00000002350;ENSMUST00000237541;ENSMUST00000154711;ENSMUST00000236424;ENSMUST00000131458;ENSMUST00000149645;ENSMUST00000130861	GO:0001666(response to hypoxia);GO:0002244(hematopoietic progenitor cell differentiation);GO:0010468(regulation of gene expression);GO:0016226(iron-sulfur cluster assembly);GO:0032364(oxygen homeostasis);GO:0046872(metal ion binding);GO:0051536(iron-sulfur cluster binding);GO:0051539(4 iron, 4 sulfur cluster binding);GO:0097361(CIA complex);GO:0097361(CIA complex)	NA	NA	NA	nuclear prelamin A recognition factor-like [Source:MGI Symbol;Acc:MGI:1914813]	protein_coding;retained_intron;nonsense_mediated_decay	4.23651	4.63546	4.51061	3.70844	4.37061	3.90639	4.48192	4.19555	4.0425	3.77279	4.03709	3.8697	3.98051	4.88022	3.93984	2007	2159	1941	1763	1719	1925	2253	1657	1834	2053	2181	1893	1982	2628	2012
ENSMUSG00000002289	chr17	33773750	33781830	-	Angptl4	ENSMUST00000002360;ENSMUST00000173869;ENSMUST00000174858;ENSMUST00000174872	GO:0001525(angiogenesis);GO:0001666(response to hypoxia);GO:0004857(enzyme inhibitor activity);GO:0005576(extracellular region);GO:0005615(extracellular space);GO:0009267(cellular response to starvation);GO:0042802(identical protein binding);GO:0043066(negative regulation of apoptotic process);GO:0045834(positive regulation of lipid metabolic process);GO:0051005(negative regulation of lipoprotein…	03320(PPAR signaling pathway);04979(Cholesterol metabolism);04979(Cholesterol metabolism)	K08767	NA	angiopoietin-like 4 [Source:MGI Symbol;Acc:MGI:1888999]	protein_coding;nonsense_mediated_decay;retained_intron;processed_transcript	0.890546	1.59464	0.896592	0.902737	1.17973	0.905157	0.467923	0.851221	0.472077	0.466544	0.927169	0.492051	0.456603	1.03648	0.283179	241	424	221	245	264	254	135	192	123	146	287	138	131	318	83
ENSMUSG00000002297	chr5	8396973	8422716	-	Dbf4	ENSMUST00000002368;ENSMUST00000171808;ENSMUST00000168500;ENSMUST00000168637;ENSMUST00000163141;ENSMUST00000166364;ENSMUST00000197442;ENSMUST00000170927;ENSMUST00000198785	GO:0003676(nucleic acid binding);GO:0004674(protein serine/threonine kinase activity);GO:0005634(nucleus);GO:0006260(DNA replication);GO:0006468(protein phosphorylation);GO:0007049(cell cycle);GO:0007089(traversing start control point of mitotic cell cycle);GO:0008270(zinc ion binding);GO:0016604(nuclear body);GO:0019901(protein kinase binding);GO:0031431(Dbf4-dependent protein kinase complex);GO…	04110(Cell cycle);04110(Cell cycle)	K06629	NA	DBF4 zinc finger [Source:MGI Symbol;Acc:MGI:1351328]	protein_coding;retained_intron;processed_transcript	14.6661	14.0092	12.9176	15.2366	16.0291	15.1698	4.86892	6.87237	5.87283	4.81042	5.56241	5.01597	3.93983	5.64019	4.16266	9738	9144	7789	10146	8833	10463	3429	3803	3735	3669	4212	3437	2748	4260	2978
ENSMUSG00000002307	chr17	33909414	33915590	+	Daxx	ENSMUST00000173028;ENSMUST00000079421;ENSMUST00000234670;ENSMUST00000173626;ENSMUST00000170075;ENSMUST00000172859;ENSMUST00000174541;ENSMUST00000174646;ENSMUST00000174146;ENSMUST00000173279	GO:0000775(chromosome, centromeric region);GO:0001934(positive regulation of protein phosphorylation);GO:0002039(p53 binding);GO:0003713(transcription coactivator activity);GO:0003714(transcription corepressor activity);GO:0005634(nucleus);GO:0006334(nucleosome assembly);GO:0006338(chromatin remodeling);GO:0006355(regulation of transcription, DNA-templated);GO:0016604(nuclear body);GO:0016605(PML…	04010(MAPK signaling pathway);04210(Apoptosis);05014(Amyotrophic lateral sclerosis (ALS));05168(Herpes simplex virus 1 infection);05168(Herpes simplex virus 1 infection)	K02308	NA	Fas death domain-associated protein [Source:MGI Symbol;Acc:MGI:1197015]	protein_coding;processed_transcript;retained_intron	8.18704	8.44915	10.6457	8.2205	11.1649	8.68679	9.77744	7.74595	8.93605	7.64398	8.27588	7.71621	8.72868	8.28317	8.64773	1964	1993	2321	1979	2224	2166	2489	1549	2052	2105	2265	1910	2199	2260	2234
ENSMUSG00000002308	chr17	33843091	33849774	+	Cd320	ENSMUST00000002379;ENSMUST00000173418;ENSMUST00000234506;ENSMUST00000087559	GO:0005509(calcium ion binding);GO:0005515(protein binding);GO:0005783(endoplasmic reticulum);GO:0005886(plasma membrane);GO:0005887(integral component of plasma membrane);GO:0008083(growth factor activity);GO:0010469(regulation of signaling receptor activity);GO:0015889(cobalamin transport);GO:0016020(membrane);GO:0016021(integral component of membrane);GO:0030656(regulation of vitamin metabolic…	NA	K06734	NA	CD320 antigen [Source:MGI Symbol;Acc:MGI:1860083]	protein_coding;retained_intron	8.31496	9.46788	9.65541	7.99358	8.30832	8.66106	5.40716	4.83978	6.02746	6.56929	5.26636	6.47838	6.10004	4.75396	5.05106	1825	2042	1925	1759	1514	1973	1258	886	1267	1656	1320	1467	1405	1187	1194
ENSMUSG00000002319	chr14	55625400	55635684	-	Ipo4	ENSMUST00000047131;ENSMUST00000148351;ENSMUST00000141848;ENSMUST00000155464;ENSMUST00000146528;ENSMUST00000141499;ENSMUST00000135221;ENSMUST00000126064;ENSMUST00000228754;ENSMUST00000127773;ENSMUST00000150951;ENSMUST00000148942;ENSMUST00000125133	GO:0000790(nuclear chromatin);GO:0005515(protein binding);GO:0005623(cell);GO:0005634(nucleus);GO:0005737(cytoplasm);GO:0006335(DNA replication-dependent nucleosome assembly);GO:0006336(DNA replication-independent nucleosome assembly);GO:0006606(protein import into nucleus);GO:0006607(NLS-bearing protein import into nucleus);GO:0006610(ribosomal protein import into nucleus);GO:0006886(intracellul…	NA	K20221	NA	importin 4 [Source:MGI Symbol;Acc:MGI:1923001]	protein_coding;nonsense_mediated_decay;retained_intron;processed_transcript	17.8179	19.5821	21.0629	18.0683	18.3354	18.4061	23.0184	23.0392	22.6057	21.9922	19.7015	19.5361	19.8118	21.5718	20.7755	6330	6838	6795	6437	5407	6792	8670	6816	7688	8967	7981	7157	7385	8712	7947
ENSMUSG00000002320	chr14	55635965	55643806	-	Tm9sf1	ENSMUST00000120041;ENSMUST00000122358;ENSMUST00000121937;ENSMUST00000121791;ENSMUST00000149726;ENSMUST00000002391;ENSMUST00000132338;ENSMUST00000130167;ENSMUST00000127473;ENSMUST00000139313;ENSMUST00000146588;ENSMUST00000138085;ENSMUST00000133707	GO:0000421(autophagosome membrane);GO:0003674(molecular_function);GO:0005764(lysosome);GO:0005765(lysosomal membrane);GO:0006914(autophagy);GO:0016020(membrane);GO:0016021(integral component of membrane);GO:0031410(cytoplasmic vesicle);GO:0072657(protein localization to membrane);GO:0072657(protein localization to membrane)	NA	K17085	NA	transmembrane 9 superfamily member 1 [Source:MGI Symbol;Acc:MGI:1921390]	protein_coding;nonsense_mediated_decay;processed_transcript;retained_intron	9.83705	12.6996	11.7259	11.3732	9.18878	10.5879	6.59305	6.37595	5.74111	7.23579	6.85455	3.90208	5.65011	5.91395	5.1027	2907	3689	3147	3370	2254	3249	2066	1570	1625	2455	2309	1192	1754	1986	1626
ENSMUSG00000002324	chr14	55618037	55625395	+	Rec8	ENSMUST00000002395;ENSMUST00000227922;ENSMUST00000141425;ENSMUST00000155193	GO:0000724(double-strand break repair via homologous recombination);GO:0000775(chromosome, centromeric region);GO:0000778(condensed nuclear chromosome kinetochore);GO:0000780(condensed nuclear chromosome, centromeric region);GO:0000793(condensed chromosome);GO:0000794(condensed nuclear chromosome);GO:0000795(synaptonemal complex);GO:0000800(lateral element);GO:0001556(oocyte maturation);GO:000167…	04114(Oocyte meiosis);04114(Oocyte meiosis)	K13054	NA	REC8 meiotic recombination protein [Source:MGI Symbol;Acc:MGI:1929645]	protein_coding;retained_intron	0.0001	0.0001	0.0001	0.0001	0.0001	0.0001	0.0192534	0.0284009	0.0066093	0.0176268	0.0001	0.027284	0.0169906	0.0001	0.0371518	0	0	0	0	0	0	5	6	2	5	0	7	4	0	9
ENSMUSG00000002325	chr14	55603571	55610030	+	Irf9	ENSMUST00000134863;ENSMUST00000130697;ENSMUST00000136109;ENSMUST00000138037;ENSMUST00000145680;ENSMUST00000126269;ENSMUST00000226275	GO:0000978(RNA polymerase II proximal promoter sequence-specific DNA binding);GO:0000981(DNA-binding transcription factor activity, RNA polymerase II-specific);GO:0002376(immune system process);GO:0003677(DNA binding);GO:0003700(DNA-binding transcription factor activity);GO:0005515(protein binding);GO:0005634(nucleus);GO:0005829(cytosol);GO:0006355(regulation of transcription, DNA-templated);GO:0…	04217(Necroptosis);04380(Osteoclast differentiation);04621(NOD-like receptor signaling pathway);04625(C-type lectin receptor signaling pathway);04630(Jak-STAT signaling pathway);05160(Hepatitis C);05162(Measles);05164(Influenza A);05165(Human papillomavirus infection);05167(Kaposi sarcoma-associated herpesvirus infection);05168(Herpes simplex virus 1 infection);05169(Epstein-Barr virus infection)…	K04693	NA	interferon regulatory factor 9 [Source:MGI Symbol;Acc:MGI:107587]	protein_coding;retained_intron	2.58287	3.04928	2.27537	2.10717	2.8205	2.14787	2.35521	2.73989	2.10685	2.29051	2.99741	2.21036	2.27026	2.92116	1.86536	1061	1230	850	868	963	918	1026	939	829	1081	1404	937	980	1364	826
ENSMUSG00000002326	chr14	55671941	55679200	+	Gmpr2	ENSMUST00000226735;ENSMUST00000002397;ENSMUST00000226787;ENSMUST00000227178;ENSMUST00000227914;ENSMUST00000227696	GO:0003824(catalytic activity);GO:0003920(GMP reductase activity);GO:0006144(purine nucleobase metabolic process);GO:0006163(purine nucleotide metabolic process);GO:0009117(nucleotide metabolic process);GO:0015951(purine ribonucleotide interconversion);GO:0016491(oxidoreductase activity);GO:0030224(monocyte differentiation);GO:0046037(GMP metabolic process);GO:0046038(GMP catabolic process);GO:00…	00230(Purine metabolism);00230(Purine metabolism)	K00364	EC:1.7.1.7	guanosine monophosphate reductase 2 [Source:MGI Symbol;Acc:MGI:1917903]	retained_intron;protein_coding	10.0299	9.43517	10.3426	9.15264	10.1914	8.91795	7.45235	6.99683	6.62829	7.29986	7.97656	6.79042	7.37215	7.38599	6.75374	2998	2771	2806	2744	2527	2768	2362	1742	1896	2504	2717	2093	2312	2508	2174
ENSMUSG00000002329	chr14	55657879	55660508	-	Mdp1	ENSMUST00000002400;ENSMUST00000226659;ENSMUST00000228093	GO:0004721(phosphoprotein phosphatase activity);GO:0004725(protein tyrosine phosphatase activity);GO:0006470(protein dephosphorylation);GO:0016311(dephosphorylation);GO:0016787(hydrolase activity);GO:0016791(phosphatase activity);GO:0030389(fructosamine metabolic process);GO:0035335(peptidyl-tyrosine dephosphorylation);GO:0046872(metal ion binding);GO:0046872(metal ion binding)	NA	K17619	3.1.3.-;EC:3.1.3.48	magnesium-dependent phosphatase 1 [Source:MGI Symbol;Acc:MGI:1915131]	protein_coding;retained_intron	5.20221	5.57729	4.88432	5.36024	5.05447	4.44312	1.59953	2.67044	2.22957	1.82678	2.04636	1.9417	1.72897	2.26403	1.83191	805	849	687	832	650	715	264	345	332	325	363	311	282	399	307
ENSMUSG00000002332	chr14	55739020	55745599	-	Dhrs1	ENSMUST00000155969;ENSMUST00000128802;ENSMUST00000002403;ENSMUST00000142043	GO:0003674(molecular_function);GO:0005739(mitochondrion);GO:0005743(mitochondrial inner membrane);GO:0005783(endoplasmic reticulum);GO:0008150(biological_process);GO:0016491(oxidoreductase activity);GO:0055114(oxidation-reduction process);GO:0055114(oxidation-reduction process)	NA	K11163	EC:1.1.-.-	dehydrogenase/reductase (SDR family) member 1 [Source:MGI Symbol;Acc:MGI:1196314]	retained_intron;protein_coding	4.52988	5.5682	5.51376	4.20102	4.83268	6.44965	7.49083	7.67007	6.28049	7.81855	7.71889	7.93474	7.92681	7.39423	6.80632	953	1151	1053	887	844	1408	1669	1342	1264	1885	1849	1719	1748	1767	1539
ENSMUSG00000002341	chr8	70093085	70120873	-	Ncan	ENSMUST00000002412	GO:0005509(calcium ion binding);GO:0005540(hyaluronic acid binding);GO:0007155(cell adhesion)	NA	K06794	NA	neurocan [Source:MGI Symbol;Acc:MGI:104694]	protein_coding	0.0001	0.0001	0.0001	0.0001	0.0001	0.0001	0.0001	0.0001	0.0001	0.0001	0.0001	0.018892	0.006549	0.0001	0.0001	0	0	0	0	0	0	0	0	0	0	0	11	4	0	0
ENSMUSG00000002342	chr8	70172356	70183667	+	Tmem161a	ENSMUST00000125755;ENSMUST00000182715;ENSMUST00000002413;ENSMUST00000182980;ENSMUST00000147656;ENSMUST00000133339;ENSMUST00000123923;ENSMUST00000182365;ENSMUST00000149105;ENSMUST00000126268;ENSMUST00000182942;ENSMUST00000125906;ENSMUST00000133084;ENSMUST00000143543	GO:0003674(molecular_function);GO:0005575(cellular_component);GO:0016020(membrane);GO:0016021(integral component of membrane);GO:0032526(response to retinoic acid);GO:0034599(cellular response to oxidative stress);GO:0034644(cellular response to UV);GO:0045739(positive regulation of DNA repair);GO:1902230(negative regulation of intrinsic apoptotic signaling pathway in response to DNA damage);GO:1…	NA	NA	NA	transmembrane protein 161A [Source:MGI Symbol;Acc:MGI:2384577]	processed_transcript;nonsense_mediated_decay;protein_coding;retained_intron	1.90279	2.75048	2.86466	5.16123	2.42601	5.01265	1.98988	1.87356	4.39997	4.29462	2.00935	2.16198	1.84653	2.26134	4.13289	536	759	728	1450	565	1459	593	442	1180	1382	644	626	544	723	1246
ENSMUSG00000002343	chr8	70220172	70234466	-	Armc6	ENSMUST00000019679;ENSMUST00000139765;ENSMUST00000136666;ENSMUST00000147387;ENSMUST00000135931;ENSMUST00000130319	GO:0002244(hematopoietic progenitor cell differentiation);GO:0003674(molecular_function);GO:0005515(protein binding);GO:0005829(cytosol);GO:0005829(cytosol)	NA	NA	NA	armadillo repeat containing 6 [Source:MGI Symbol;Acc:MGI:1924063]	protein_coding;retained_intron	5.49181	5.50999	4.94235	3.71646	4.9811	4.6794	4.98109	4.41296	5.50513	5.33335	4.8279	4.86394	5.0212	4.15704	5.58661	1366	1347	1116	927	1028	1208	1313	915	1309	1522	1368	1247	1310	1176	1496
ENSMUSG00000002345	chr8	70139499	70147261	+	Borcs8	ENSMUST00000002418;ENSMUST00000123976;ENSMUST00000123760;ENSMUST00000129668;ENSMUST00000110139	GO:0003674(molecular_function);GO:0005764(lysosome);GO:0005765(lysosomal membrane);GO:0007507(heart development);GO:0008150(biological_process);GO:0016020(membrane);GO:0099078(BORC complex);GO:0099078(BORC complex)	NA	K20822	NA	BLOC-1 related complex subunit 8 [Source:MGI Symbol;Acc:MGI:1919618]	protein_coding;retained_intron;nonsense_mediated_decay	16.3976	14.9955	14.0217	13.2949	16.5148	12.4731	15.6829	13.738	12.5088	13.6601	17.2567	13.8778	13.9539	16.4991	16.4669	1832	1648	1424	1491	1533	1449	1859	1280	1338	1753	2199	1601	1637	2096	1982
ENSMUSG00000002346	chr8	70184340	70212305	-	Slc25a42	ENSMUST00000063788;ENSMUST00000110127;ENSMUST00000139333;ENSMUST00000150706;ENSMUST00000134596	GO:0005347(ATP transmembrane transporter activity);GO:0005739(mitochondrion);GO:0005743(mitochondrial inner membrane);GO:0015217(ADP transmembrane transporter activity);GO:0015228(coenzyme A transmembrane transporter activity);GO:0015866(ADP transport);GO:0015867(ATP transport);GO:0016020(membrane);GO:0016021(integral component of membrane);GO:0022857(transmembrane transporter activity);GO:003534…	NA	K15085	NA	solute carrier family 25, member 42 [Source:MGI Symbol;Acc:MGI:1920345]	protein_coding;retained_intron	0.222127	0.258434	0.336413	0.393588	0.376163	0.223692	0.386765	0.380203	0.334001	0.185283	0.406082	0.286451	0.168083	0.293513	0.243724	102	117	140	181	143	107	188	145	147	98	212	136	82	153	120
ENSMUSG00000002365	chr17	5841329	5931954	+	Snx9	ENSMUST00000002436;ENSMUST00000231803	GO:0000278(mitotic cell cycle);GO:0000281(mitotic cytokinesis);GO:0001726(ruffle);GO:0005515(protein binding);GO:0005545(1-phosphatidylinositol binding);GO:0005737(cytoplasm);GO:0005794(Golgi apparatus);GO:0005802(trans-Golgi network);GO:0005829(cytosol);GO:0005886(plasma membrane);GO:0006886(intracellular protein transport);GO:0006897(endocytosis);GO:0006898(receptor-mediated endocytosis);GO:000…	NA	NA	NA	sorting nexin 9 [Source:MGI Symbol;Acc:MGI:1913866]	protein_coding;processed_transcript	57.2585	52.2969	53.2885	58.3649	54.4106	54.7281	65.7203	57.1301	56.8642	64.2537	62.9757	63.6043	72.4345	68.8882	69.4812	15750	14142	13311	16100	12422	15636	19169	13086	14975	20284	19753	18041	20909	21542	20582
ENSMUSG00000002372	chr17	56673294	56711764	+	Ranbp3	ENSMUST00000232975;ENSMUST00000002445;ENSMUST00000233319;ENSMUST00000233617;ENSMUST00000233305;ENSMUST00000233029;ENSMUST00000233727;ENSMUST00000232922	GO:0005096(GTPase activator activity);GO:0005623(cell);GO:0005634(nucleus);GO:0005643(nuclear pore);GO:0005654(nucleoplasm);GO:0005737(cytoplasm);GO:0006611(protein export from nucleus);GO:0008536(Ran GTPase binding);GO:0015031(protein transport);GO:0043547(positive regulation of GTPase activity);GO:0046907(intracellular transport);GO:0070412(R-SMAD binding);GO:0070412(R-SMAD binding)	05166(Human T-cell leukemia virus 1 infection);05166(Human T-cell leukemia virus 1 infection)	K15304	NA	RAN binding protein 3 [Source:MGI Symbol;Acc:MGI:1919060]	processed_transcript;protein_coding;retained_intron	14.6618	13.4999	14.6995	13.722	13.2431	13.4377	8.22485	7.48313	8.15572	8.56882	7.97811	8.81074	8.51404	9.23867	9.11124	7764	7028	7069	7288	5822	7391	4621	3301	4137	5209	4820	4814	4732	5562	5198
ENSMUSG00000002379	chr17	56717767	56722141	+	Ndufa11	ENSMUST00000002452;ENSMUST00000233832;ENSMUST00000233457;ENSMUST00000233233	GO:0005747(mitochondrial respiratory chain complex I);GO:0032981(mitochondrial respiratory chain complex I assembly);GO:0032981(mitochondrial respiratory chain complex I assembly)	00190(Oxidative phosphorylation);04714(Thermogenesis);04723(Retrograde endocannabinoid signaling);04932(Non-alcoholic fatty liver disease (NAFLD));05010(Alzheimer disease);05012(Parkinson disease);05016(Huntington disease);05016(Huntington disease)	K03956	NA	NADH:ubiquinone oxidoreductase subunit A11 [Source:MGI Symbol;Acc:MGI:1917125]	protein_coding;processed_transcript	13.3224	13.4113	13.4443	14.3932	13.1219	13.5291	8.88389	7.31301	9.51976	8.75112	11.9787	9.56276	9.56068	9.9454	5.78408	1108	1097	1015	1200	906	1168	784	507	758	835	1136	820	835	941	520
ENSMUSG00000002384	chr4	123105165	123132099	+	Bmp8b	ENSMUST00000002457;ENSMUST00000151850	GO:0001503(ossification);GO:0002024(diet induced thermogenesis);GO:0005125(cytokine activity);GO:0005160(transforming growth factor beta receptor binding);GO:0005576(extracellular region);GO:0005615(extracellular space);GO:0007179(transforming growth factor beta receptor signaling pathway);GO:0007275(multicellular organism development);GO:0007281(germ cell development);GO:0007283(spermatogenesis)…	04060(Cytokine-cytokine receptor interaction);04350(TGF-beta signaling pathway);04390(Hippo signaling pathway);04714(Thermogenesis);04714(Thermogenesis)	K16622	NA	bone morphogenetic protein 8b [Source:MGI Symbol;Acc:MGI:107335]	protein_coding;processed_transcript	0.054548	0.0001	0.0140332	0.0120313	0.0001	0.0001	0.00668331	0.0001	0.0001	0.0153584	0.00574285	0.034882	0.0001	0.0001	0.00975883	17	0	4	4	0	0	3	0	0	6	2	11	0	0	4
ENSMUSG00000002393	chr8	71374123	71381960	-	Nr2f6	ENSMUST00000132630;ENSMUST00000002466;ENSMUST00000137734;ENSMUST00000155463;ENSMUST00000156270;ENSMUST00000127443;ENSMUST00000124732;ENSMUST00000137058	GO:0000122(negative regulation of transcription by RNA polymerase II);GO:0000980(RNA polymerase II distal enhancer sequence-specific DNA binding);GO:0001227(DNA-binding transcription repressor activity, RNA polymerase II-specific);GO:0003677(DNA binding);GO:0003700(DNA-binding transcription factor activity);GO:0003707(steroid hormone receptor activity);GO:0005515(protein binding);GO:0005634(nucle…	NA	K08549	NA	nuclear receptor subfamily 2, group F, member 6 [Source:MGI Symbol;Acc:MGI:1352453]	processed_transcript;protein_coding	1.86536	2.4508	2.09448	2.26809	2.11138	1.94856	1.09786	1.09516	1.01176	0.732312	0.898266	1.05559	1.05149	0.875411	1.2385	426	551	433	519	400	462	266	210	223	193	235	250	254	230	306
ENSMUSG00000002395	chr8	71366848	71369732	+	Use1	ENSMUST00000110053;ENSMUST00000110054;ENSMUST00000139541;ENSMUST00000019169;ENSMUST00000143657;ENSMUST00000154550;ENSMUST00000146221;ENSMUST00000136368;ENSMUST00000142685;ENSMUST00000127517;ENSMUST00000140236;ENSMUST00000137137	GO:0005783(endoplasmic reticulum);GO:0005789(endoplasmic reticulum membrane);GO:0007029(endoplasmic reticulum organization);GO:0015031(protein transport);GO:0016020(membrane);GO:0016021(integral component of membrane);GO:0016192(vesicle-mediated transport);GO:0060628(regulation of ER to Golgi vesicle-mediated transport);GO:0071786(endoplasmic reticulum tubular network organization);GO:0071786(end…	04130(SNARE interactions in vesicular transport);04130(SNARE interactions in vesicular transport)	K08507	NA	unconventional SNARE in the ER 1 homolog (S. cerevisiae) [Source:MGI Symbol;Acc:MGI:1914273]	protein_coding;retained_intron	16.8598	18.115	17.8397	14.8909	16.9659	16.0858	20.1342	21.0338	21.469	21.4032	22.272	21.7223	19.8122	21.724	20.985	2832	2990	2721	2509	2364	2806	3583	2939	3449	4122	4259	3759	3489	4143	3791
ENSMUSG00000002396	chr8	71371298	71374382	+	Ocel1	ENSMUST00000110051;ENSMUST00000002469;ENSMUST00000110052;ENSMUST00000126049	NA	NA	NA	NA	occludin/ELL domain containing 1 [Source:MGI Symbol;Acc:MGI:1924340]	protein_coding;retained_intron	1.54719	1.60052	1.69899	1.4459	1.65285	1.59705	0.908676	0.88107	0.810949	0.91151	0.865317	1.06319	0.942414	1.07686	1.00719	841	855	839	789	747	902	524	401	424	569	537	597	539	666	590
ENSMUSG00000002409	chr7	28179469	28187294	+	Dyrk1b	ENSMUST00000085901;ENSMUST00000172761;ENSMUST00000172467	GO:0000166(nucleotide binding);GO:0003713(transcription coactivator activity);GO:0004672(protein kinase activity);GO:0004674(protein serine/threonine kinase activity);GO:0004712(protein serine/threonine/tyrosine kinase activity);GO:0004713(protein tyrosine kinase activity);GO:0005524(ATP binding);GO:0005634(nucleus);GO:0006468(protein phosphorylation);GO:0007520(myoblast fusion);GO:0016301(kinase…	NA	K08825	EC:2.7.12.1	dual-specificity tyrosine-(Y)-phosphorylation regulated kinase 1b [Source:MGI Symbol;Acc:MGI:1330302]	protein_coding	0.103052	0.285902	0.189073	0.224966	0.217017	0.277033	0.520926	0.270167	0.388274	0.133729	0.307748	0.202902	0.160075	0.409874	0.459609	22	58	36	47	37	60	114	47	77	32	72	43	35	96	102
ENSMUSG00000002413	chr6	39603237	39725463	-	Braf	ENSMUST00000002487;ENSMUST00000101497;ENSMUST00000167073;ENSMUST00000167169;ENSMUST00000169647	GO:0000165(MAPK cascade);GO:0000166(nucleotide binding);GO:0000186(activation of MAPKK activity);GO:0002318(myeloid progenitor cell differentiation);GO:0004672(protein kinase activity);GO:0004674(protein serine/threonine kinase activity);GO:0004709(MAP kinase kinase kinase activity);GO:0005509(calcium ion binding);GO:0005515(protein binding);GO:0005524(ATP binding);GO:0005634(nucleus);GO:0005737(…	01521(EGFR tyrosine kinase inhibitor resistance);01522(Endocrine resistance);04010(MAPK signaling pathway);04012(ErbB signaling pathway);04015(Rap1 signaling pathway);04024(cAMP signaling pathway);04062(Chemokine signaling pathway);04068(FoxO signaling pathway);04150(mTOR signaling pathway);04270(Vascular smooth muscle contraction);04510(Focal adhesion);04650(Natural killer cell mediated cytotoxi…	K04365	EC:2.7.11.1	Braf transforming gene [Source:MGI Symbol;Acc:MGI:88190]	protein_coding;retained_intron	2.20565	2.54072	2.29262	2.72312	2.87094	2.68236	2.99275	3.35049	3.04439	3.00329	2.76341	3.01953	3.21688	3.17662	2.43372	2327	2635	2198	2881	2514	2941	3347	2944	3074	3635	3324	3285	3561	3810	2766
ENSMUSG00000002416	chr6	39592574	39603382	+	Ndufb2	ENSMUST00000135671;ENSMUST00000119379;ENSMUST00000002490;ENSMUST00000146793;ENSMUST00000128064;ENSMUST00000135239	GO:0003674(molecular_function);GO:0005739(mitochondrion);GO:0005743(mitochondrial inner membrane);GO:0005747(mitochondrial respiratory chain complex I);GO:0016020(membrane);GO:0032981(mitochondrial respiratory chain complex I assembly);GO:0055114(oxidation-reduction process);GO:0070469(respirasome);GO:0070469(respirasome)	00190(Oxidative phosphorylation);04714(Thermogenesis);04723(Retrograde endocannabinoid signaling);04932(Non-alcoholic fatty liver disease (NAFLD));05010(Alzheimer disease);05012(Parkinson disease);05016(Huntington disease);05016(Huntington disease)	K03958	NA	NADH:ubiquinone oxidoreductase subunit B2 [Source:MGI Symbol;Acc:MGI:1915448]	protein_coding;processed_transcript;retained_intron	1.95716	2.1789	2.25296	2.42568	2.21375	1.87252	1.65807	1.80281	1.55378	1.79441	1.9036	1.7028	1.74062	1.81265	1.60094	840	920	877	1043	789	833	754	645	637	883	932	755	783	885	740
ENSMUSG00000002428	chr3	20057811	20118490	+	Hltf	ENSMUST00000143005;ENSMUST00000002502;ENSMUST00000128127;ENSMUST00000154233;ENSMUST00000145853;ENSMUST00000155635	GO:0000166(nucleotide binding);GO:0000978(RNA polymerase II proximal promoter sequence-specific DNA binding);GO:0001228(DNA-binding transcription activator activity, RNA polymerase II-specific);GO:0003676(nucleic acid binding);GO:0003677(DNA binding);GO:0003824(catalytic activity);GO:0004386(helicase activity);GO:0005524(ATP binding);GO:0005634(nucleus);GO:0005654(nucleoplasm);GO:0005730(nucleolu…	NA	K15711	2.3.2.27;EC:3.6.4.-	helicase-like transcription factor [Source:MGI Symbol;Acc:MGI:1196437]	nonsense_mediated_decay;protein_coding;retained_intron	6.91494	7.9968	6.75674	7.23732	7.19186	7.22964	2.99615	3.67429	3.04408	2.96688	2.90834	3.34789	2.86269	3.08149	2.16883	3122	3548	2769	3277	2695	3390	1435	1383	1317	1539	1497	1560	1357	1582	1057
ENSMUSG00000002455	chr2	181591868	181655651	+	Prpf6	ENSMUST00000132714;ENSMUST00000136481;ENSMUST00000002529;ENSMUST00000139955	GO:0000244(spliceosomal tri-snRNP complex assembly);GO:0000398(mRNA splicing, via spliceosome);GO:0003713(transcription coactivator activity);GO:0003723(RNA binding);GO:0005515(protein binding);GO:0005634(nucleus);GO:0005654(nucleoplasm);GO:0005681(spliceosomal complex);GO:0005682(U5 snRNP);GO:0006396(RNA processing);GO:0006397(mRNA processing);GO:0006403(RNA localization);GO:0008380(RNA splicing…	03040(Spliceosome);03040(Spliceosome)	K12855	NA	pre-mRNA splicing factor 6 [Source:MGI Symbol;Acc:MGI:1922946]	protein_coding;retained_intron	27.5489	28.4145	26.2459	25.5509	27.4379	29.036	33.3853	31.2389	32.2165	33.4037	31.4642	33.2178	33.8762	34.5679	31.1273	8087	8198	6995	7521	6685	8852	10390	7635	9053	11252	10530	10053	10434	11533	9839
ENSMUSG00000002458	chr2	181688419	181693977	-	Rgs19	ENSMUST00000144476;ENSMUST00000108779;ENSMUST00000002532;ENSMUST00000108778;ENSMUST00000165416;ENSMUST00000108769;ENSMUST00000108772;ENSMUST00000108771;ENSMUST00000108776;ENSMUST00000143510;ENSMUST00000124776;ENSMUST00000130712	GO:0001965(G-protein alpha-subunit binding);GO:0005515(protein binding);GO:0005737(cytoplasm);GO:0005903(brush border);GO:0009968(negative regulation of signal transduction);GO:0016020(membrane);GO:0030136(clathrin-coated vesicle);GO:0045121(membrane raft);GO:0045471(response to ethanol);GO:0045471(response to ethanol)	NA	K16449	NA	regulator of G-protein signaling 19 [Source:MGI Symbol;Acc:MGI:1915153]	protein_coding;processed_transcript	21.9575	25.8358	27.6777	26.9662	14.4097	25.73	23.9758	13.5903	21.581	15.7278	20.2893	19.9993	22.7257	21.4827	13.33	3729	4313	4266	4591	2032	4536	4316	1922	3509	3065	3929	3501	4048	4146	2438
ENSMUSG00000002459	chr1	4909576	5070285	-	Rgs20	ENSMUST00000002533;ENSMUST00000118000;ENSMUST00000119256;ENSMUST00000170566;ENSMUST00000147158;ENSMUST00000156289;ENSMUST00000133521	GO:0005096(GTPase activator activity);GO:0005634(nucleus);GO:0005737(cytoplasm);GO:0005794(Golgi apparatus);GO:0005802(trans-Golgi network);GO:0007186(G protein-coupled receptor signaling pathway);GO:0009968(negative regulation of signal transduction);GO:0016020(membrane);GO:0043547(positive regulation of GTPase activity);GO:0043547(positive regulation of GTPase activity)	NA	K16449	NA	regulator of G-protein signaling 20 [Source:MGI Symbol;Acc:MGI:1929866]	protein_coding;nonsense_mediated_decay;retained_intron;processed_transcript	0.316415	0.236758	0.172041	0.202726	0.274352	0.288223	0.573031	0.379192	0.634416	0.562615	0.56687	0.339903	0.850967	0.662261	0.599878	103	76	51	66	75	97	197	103	198	209	210	113	289	244	210
ENSMUSG00000002475	chr18	10642092	10706771	-	Abhd3	ENSMUST00000002549;ENSMUST00000117828;ENSMUST00000117726;ENSMUST00000144150;ENSMUST00000234419	GO:0004623(phospholipase A2 activity);GO:0005575(cellular_component);GO:0006629(lipid metabolic process);GO:0008970(phospholipase A1 activity);GO:0016020(membrane);GO:0016021(integral component of membrane);GO:0016298(lipase activity);GO:0016787(hydrolase activity);GO:0034338(short-chain carboxylesterase activity);GO:0044255(cellular lipid metabolic process);GO:0046470(phosphatidylcholine metabol…	NA	K13696	NA	abhydrolase domain containing 3 [Source:MGI Symbol;Acc:MGI:2147183]	protein_coding;processed_transcript	0.192609	0.165276	0.210292	0.125135	0.239105	0.226602	0.0001	0.0743653	0.154225	0.247493	0.203433	0.0616307	0.153979	0.0868299	0.0393417	35	30	34	23	36	42	0	12	27	51	42	12	29	19	8
ENSMUSG00000002477	chr18	10617775	10640068	+	Snrpd1	ENSMUST00000002551;ENSMUST00000234207;ENSMUST00000234728;ENSMUST00000235020;ENSMUST00000234077	GO:0000243(commitment complex);GO:0000387(spliceosomal snRNP assembly);GO:0000398(mRNA splicing, via spliceosome);GO:0003723(RNA binding);GO:0005634(nucleus);GO:0005681(spliceosomal complex);GO:0005682(U5 snRNP);GO:0005685(U1 snRNP);GO:0005686(U2 snRNP);GO:0005687(U4 snRNP);GO:0005689(U12-type spliceosomal complex);GO:0005737(cytoplasm);GO:0005829(cytosol);GO:0006396(RNA processing);GO:0006397(mR…	03040(Spliceosome);05322(Systemic lupus erythematosus);05322(Systemic lupus erythematosus)	K11087	NA	small nuclear ribonucleoprotein D1 [Source:MGI Symbol;Acc:MGI:98344]	protein_coding;retained_intron;processed_transcript	74.5262	62.0766	58.1013	65.5673	85.7798	65.3866	33.4266	29.4112	28.9232	27.1956	33.0983	27.301	32.489	28.9514	27.823	11632	9524	8234	10262	11112	10600	5533	3825	4322	4872	5891	4395	5322	5139	4677
ENSMUSG00000002486	chr5	114707760	114722327	+	Tchp	ENSMUST00000094441;ENSMUST00000152999;ENSMUST00000124242;ENSMUST00000202105;ENSMUST00000131679;ENSMUST00000112199;ENSMUST00000128625;ENSMUST00000202252	GO:0003674(molecular_function);GO:0003700(DNA-binding transcription factor activity);GO:0005737(cytoplasm);GO:0005739(mitochondrion);GO:0005813(centrosome);GO:0005829(cytosol);GO:0005856(cytoskeleton);GO:0005886(plasma membrane);GO:0006355(regulation of transcription, DNA-templated);GO:0006915(apoptotic process);GO:0016020(membrane);GO:0030030(cell projection organization);GO:0030057(desmosome);G…	NA	K16811	NA	trichoplein, keratin filament binding [Source:MGI Symbol;Acc:MGI:1925082]	protein_coding;processed_transcript;retained_intron	1.29179	1.29711	1.44551	1.34776	1.58834	1.13803	0.899311	0.950822	1.00141	1.00088	0.739897	0.738634	0.772059	1.12601	0.643257	729	720	740	763	744	667	539	447	541	649	477	431	459	723	392
ENSMUSG00000002489	chr16	89787111	89974699	-	Tiam1	ENSMUST00000114122;ENSMUST00000163370;ENSMUST00000114124;ENSMUST00000002588;ENSMUST00000144691;ENSMUST00000164263;ENSMUST00000089084;ENSMUST00000178095;ENSMUST00000134021;ENSMUST00000151655;ENSMUST00000130951;ENSMUST00000139544;ENSMUST00000124433;ENSMUST00000155915;ENSMUST00000136760	GO:0003300(cardiac muscle hypertrophy);GO:0005085(guanyl-nucleotide exchange factor activity);GO:0005089(Rho guanyl-nucleotide exchange factor activity);GO:0005515(protein binding);GO:0005634(nucleus);GO:0005737(cytoplasm);GO:0005829(cytosol);GO:0005874(microtubule);GO:0005886(plasma membrane);GO:0005911(cell-cell junction);GO:0006915(apoptotic process);GO:0007160(cell-matrix adhesion);GO:0007165…	04014(Ras signaling pathway);04015(Rap1 signaling pathway);04024(cAMP signaling pathway);04062(Chemokine signaling pathway);04530(Tight junction);04810(Regulation of actin cytoskeleton);05205(Proteoglycans in cancer);05205(Proteoglycans in cancer)	NA	NA	T cell lymphoma invasion and metastasis 1 [Source:MGI Symbol;Acc:MGI:103306]	processed_transcript;protein_coding;retained_intron	0.370023	0.405166	0.374601	0.340202	0.327045	0.310645	0.210024	0.225722	0.273513	0.292201	0.241003	0.347619	0.411563	0.436099	0.240375	284	306	261	263	209	247	171	145	203	257	211	276	331	381	199
ENSMUSG00000002496	chr17	24595816	24632630	-	Tsc2	ENSMUST00000226284;ENSMUST00000097373;ENSMUST00000226398;ENSMUST00000227432;ENSMUST00000227094;ENSMUST00000227804;ENSMUST00000227745;ENSMUST00000228412;ENSMUST00000226473;ENSMUST00000226691;ENSMUST00000227607;ENSMUST00000227330;ENSMUST00000226428;ENSMUST00000227658;ENSMUST00000228729;ENSMUST00000226985;ENSMUST00000226309;ENSMUST00000227543;ENSMUST00000226242;ENSMUST00000228220;ENSMUST00000227754;…	GO:0005096(GTPase activator activity);GO:0005634(nucleus);GO:0005737(cytoplasm);GO:0005764(lysosome);GO:0005794(Golgi apparatus);GO:0005829(cytosol);GO:0014069(postsynaptic density);GO:0016020(membrane);GO:0016239(positive regulation of macroautophagy);GO:0019902(phosphatase binding);GO:0031267(small GTPase binding);GO:0032007(negative regulation of TOR signaling);GO:0033596(TSC1-TSC2 complex);GO…	04072(Phospholipase D signaling pathway);04115(p53 signaling pathway);04140(Autophagy - animal);04150(mTOR signaling pathway);04151(PI3K-Akt signaling pathway);04152(AMPK signaling pathway);04211(Longevity regulating pathway);04218(Cellular senescence);04714(Thermogenesis);04910(Insulin signaling pathway);04919(Thyroid hormone signaling pathway);05163(Human cytomegalovirus infection);05165(Human …	K07207	NA	tuberous sclerosis 2 [Source:MGI Symbol;Acc:MGI:102548]	protein_coding;retained_intron;processed_transcript;nonsense_mediated_decay	3.8379	4.71618	4.80754	4.05343	4.09522	4.07757	3.65198	4.40078	3.85951	3.58508	3.87164	3.52809	3.35864	4.01371	3.16335	2819	3400	3203	2983	2498	3107	2842	2691	2711	3019	3239	2673	2589	3347	2502
ENSMUSG00000002500	chr17	24727820	24736143	+	Rpl3l	ENSMUST00000170239;ENSMUST00000183214;ENSMUST00000045186	GO:0000027(ribosomal large subunit assembly);GO:0003735(structural constituent of ribosome);GO:0005622(intracellular);GO:0005840(ribosome);GO:0006412(translation);GO:0022625(cytosolic large ribosomal subunit);GO:0022625(cytosolic large ribosomal subunit)	03010(Ribosome);03010(Ribosome)	K02925	NA	ribosomal protein L3-like [Source:MGI Symbol;Acc:MGI:1913461]	protein_coding	0.224526	0.198441	0.532597	0.199094	0.426118	0.23779	0.895318	1.19951	1.28937	1.08983	1.86144	0.659843	0.87033	1.40243	0.998106	29	25	61	25	45	31	119	125	155	157	266	86	115	200	135
ENSMUSG00000002504	chr17	24639286	24650289	-	Slc9a3r2	ENSMUST00000019684;ENSMUST00000234557;ENSMUST00000002572;ENSMUST00000234121;ENSMUST00000234912;ENSMUST00000234505;ENSMUST00000235042	GO:0005102(signaling receptor binding);GO:0005515(protein binding);GO:0005886(plasma membrane);GO:0008013(beta-catenin binding);GO:0008022(protein C-terminus binding);GO:0012505(endomembrane system);GO:0016020(membrane);GO:0019902(phosphatase binding);GO:0032947(protein-containing complex scaffold activity);GO:0032947(protein-containing complex scaffold activity)	04960(Aldosterone-regulated sodium reabsorption);04960(Aldosterone-regulated sodium reabsorption)	K13358	NA	solute carrier family 9 (sodium/hydrogen exchanger), member 3 regulator 2 [Source:MGI Symbol;Acc:MGI:1890662]	protein_coding;processed_transcript;retained_intron	2.4006	2.34082	2.54547	1.27251	2.2563	2.01105	1.03738	0.667552	1.32059	1.11124	1.47779	1.33243	1.04963	0.703635	1.37663	486	466	467	259	378	424	223	112	258	258	343	277	223	162	299
[truncated: 55,009 more rows]
