# Supplementary material for: Cystathionine gamma-lyase (Cth) induces efferocytosis in macrophages via ERK1/2 to modulate intestinal barrier repair
Source: Cell Commun Signal. 2023 Jan 23;21:17. doi: 10.1186/s12964-022-01030-y (PMC9869634; doi:10.1186/s12964-022-01030-y)
Supplement: Supplementary file 10 — Additional file 9: Table S2. qPCR primers and antibodies used in this study. [file 12964_2022_1030_MOESM10_ESM.xlsx]

## Sheet: Homo sapiens qPCR primers
Beacon Designer 7.90 was used to design q-PCR primers, and the primer sequence was as follows (F: upstream primer forward; R: downstream primer reverse)
Sequence	Name	Length（bp）
GGAGGAGAACAAACAGAT	Human IL-10-F	85
CGGATTGGAAATGAACTT	Human IL-10-R
AGCAGGTGAAGAGTGATT	Mouse IL-10-F	83
GCAGTTGATGAAGATGTCA	Mouse IL-10-R
GAACCTAAGAAGATGAGT	Human CD86-F	170
TCCAGAATACAGAAGATG	Human CD86-R
CTGGACTCTACGACTTCA	Mouse CD86-F	108
GTTAATGTCTGTTGGAGGATA	Mouse CD86-R
TATGAGCCCATCTATCTG	Human TNF a-F	123
AATGATCCCAAAGTAGAC	Human TNF a-R
TTCTGTCTACTGAACTTC	Mouse TNF a-F	82
CCATAGAACTGATGAGAG	Mouse TNF a-R
GACTGCGTTCCTGCTCAA	Human Hmoxl-F	75
CTCTGGTCCTTGGTGTCAT	Human Hmoxl-R
CGAGAATGCTGAGTTCAT	Mouse Hmoxl-F	82
GTACAAGGAAGCCATCAC	Mouse Hmoxl-R
GATGAAGATGGATATACTC	Human clec 7a-F	141
TATTACCAAGCATAGGAT	Human clec 7a-R
CCTGGTATGGAAGTAAGAGA	Mouse clec 7a-F	111
TAATACGGTGAGACGATGT	Mouse clec 7a-R
AACTACCTTCAACTCCATCAT	Human β-actin-F	75
CCAGACAGCACTGTGTTG	Human β-actin-R
TATGGAATCCTGTGGCATC	Mouse β-actin-F	87
GTGTTGGCATAGAGGTCTT	Mouse β-actin-R
TTGCCCTCAACGACCACTTT	Human GAPDH-F	120
TGGTCCAGGGGTCTTACTCC	Human GAPDH-R
TAGAGGCAGCAATTACAC	Human Cth-F	82
TCAATGTCAATCACCTTCT	Human Cth-R
TTGCTGCCACCATTACGA	Mouse Cth-F	77
GCCTCCATACACTTCATCCA	Mouse Cth-R
GATGGAGACTGACCTGTA	Human Mapk3-F	76
CTGGTAGAGGAAGTAGCA	Human Mapk3-R
TATAGGCATCCGAGACAT	Mouse Mapk3-F	75
ATGAGGTCCTGAACAATG	Mouse Mapk3-R
TGGTGTGCTCTGCTTATG	Human Mapk1-F	81
AGTAGGTCTGGTGCTCAA	Human Mapk1-R
GCTCTGCTTATGATAATCTC	Mouse Mapk1-F	140
GATGCCAATGATGTTCTC	Mouse Mapk1-R
CTCAGATGCTAGTGAAGTT	Human Axl-F	75
GGTGTATGAATCTCTTGGTA	Human Axl-R
CAGATGCTAGTGAAGTTC	Mouse Axl-F	75
CCGATGTATGAATCTCTTG	Mouse Axl-R
TGACCTATGACCTCATCAAG	Human UCP2-F	77
AGAAGTGAAGTGGCAAGG	Human UCP2-R
GACCTCATCAAAGATACTCTC	Mouse UCP2-F	75
GAAGGCAGAAGTGAAGTG	Mouse UCP2-R
GAACAGAGGATGACAACT	Mouse CD36-F	126
GGAACATAGAAGACTTGGA	Mouse CD36-R

## Sheet: Antibodies used in this study 
Antibodies	manufacturer	Article No	Experiment	Dilution	Source	Protein size（kDa）
Mouse
Cth	Bioss	bs-9515R	western blot	1:1000	rabbit	45
β-actin	ZSGB-BIO	P30002	western blot	1:2000	mouse	42
Axl	Bioss	bs-5180R	western blot	1:1000	rabbit	95
CD36	Bioss	bs-1100R	western blot	1:1000	rabbit	52
ERK1/2	Bioss	bs-0022R	western blot	1:1000	rabbit	42,44
p-ERK1/2	Bioss	bs-3016R	western blot	1:1000	rabbit	42,44
UCP2	Bioss	bs-1926R	western blot	1:1000	rabbit	34
β-actin	ZSGB-BIO	TA-09	western blot	1:2000	mouse	42
Cth	Bioss	bs-9515R	IF	1:450	rabbit	45
F4/80	Bioss	bsm-34028M	IF	1:200	mouse	-
p-ERK1/2	Bioss	bs-3016R-AF647	IF	1:100	rabbit	-
Affinuty purified Antibody Daylight 488 Labeled Goat anti-Rabbit IgG（H+L）	KPL	5230-0385	IF	1:1000	goat	-
Daylight 549-conjugated Affinipure Goat Anti-Mouse IgG, Light chain specific	Jackson	115-505-174	IF	1:800	goat	-
Human
Cth	Bioss	bs-9515R	western blot	1:1000	rabbit	48
ERK1/2	Bioss	bs-0022R	western blot	1:6000	rabbit	42,44
p-ERK1/2	Bioss	bs-3016R	western blot	1:2000	rabbit	42,44
Axl	Bioss	bs-5180R	western blot	1:2000	rabbit	120
CD36	Bioss	bs-1100R	western blot	1:1000	rabbit	100
UCP2	Bioss	bs-1926R	western blot	1:1000	rabbit	34
GAPDH	Abmart	P30008M	western blot	1:4000	rabbit	37
