# Supplementary material for: Cystathionine gamma-lyase (Cth) induces efferocytosis in macrophages via ERK1/2 to modulate intestinal barrier repair
Source: Cell Commun Signal. 2023 Jan 23;21:17. doi: 10.1186/s12964-022-01030-y (PMC9869634; doi:10.1186/s12964-022-01030-y)
Supplement: Supplementary file 11 — Additional file 10: Table S3. Patient’s clinical information. [file 12964_2022_1030_MOESM11_ESM.xlsx]

## Sheet: Sheet1
Patient ID				Primary outcomes			Secondary outcomes		48 hours after surgery
	Sex	Age	Principal diagnosis	Oral dietary tolerance at 48 hours	Passing flatus	Passing stool	Infectious complications	Non-infectious complications	Cth (2-△△Ct)	Axl (2-△△Ct)	Cd36 (2-△△Ct)	Ucp2 (2-△△Ct)	IL-6(pg/mL)	IL-10(pg/mL)	TNF-α(pg/mL)	Lipoxin A4(pg/mL)	RvD1(pg/mL)	RvE1(pg/mL)	p-ERK1/2(β-actin)
1	male	46	Rectal cancer with partial obstruction	ON supplying less than 30% of full nutritional requirements P	6.0h	10.0h	Pneumonia	Anastomotic blood	9.31787	7.21	9.31787	16.2233	63.451	340.742	236.305	215.101	365.263	677.319	1.13394
				Halting oral intake due to digestive symptoms			SIRS	Anastomotic leakage
				More than 3 digestive symptoms			Septicaemia	Wound dehiscence
				Two digestive symptoms
				Ileus			Intra-abdominal abscess	Intestinal obstruction
				Abdominal distension
				Diarrhoea			Wound infection	Deep venous thrombosis
				Vomitting
2	male	69	Ultra-low rectal cancer	ON supplying less than 80% of full nutritional requirements	2.0h	3.5h	Pneumonia	Anastomotic blood	11.0809	5.20537	14.5203	20.393	68.4399	315.879	219.545	263.36	306.217	608.885	1.15815
				Halting oral intake due to digestive symptoms			SIRS	Anastomotic leakage
				More than 3 digestive symptoms			Septicaemia	Wound dehiscence
				Two digestive symptoms
				Ileus			Intra-abdominal abscess	Intestinal obstruction
				Abdominal distension
				Diarrhoea			Wound infection	Deep venous thrombosis
				Vomitting
3	female	61	Ultra-low rectal cancer	ON supplying less than 80% of full nutritional requirements	2.0h	3.0h	Pneumonia	Anastomotic blood	11.0043	5.27803	12.3805	13.9288	49.8207	276.676	229.681	246.468	366.291	596.755	1.18872
				Halting oral intake due to digestive symptoms			SIRS	Anastomotic leakage
				More than 3 digestive symptoms			Septicaemia	Wound dehiscence
				Two digestive symptoms
				Ileus			Intra-abdominal abscess	Intestinal obstruction
				Abdominal distension
				Diarrhoea			Wound infection	Deep venous thrombosis
				Vomitting
4	female	59	Rectal cancer with partial obstruction	ON supplying less than 80% of full nutritional requirements	6.0h	15.0h	Pneumonia	Anastomotic blood	11.0043	6.6807	11.8762	12.2101	51.6239	251.356	260.578	279.734	485.262	677.319	1.29921
				Halting oral intake due to digestive symptoms			SIRS	Anastomotic leakage
				More than 3 digestive symptoms			Septicaemia	Wound dehiscence
				Two digestive symptoms
				Ileus			Intra-abdominal abscess	Intestinal obstruction
				Abdominal distension
				Diarrhoea			Wound infection	Deep venous thrombosis
				Vomitting
5	female	84	Colonial cancer with partial obstruction	ON supplying less than 80% of full nutritional requirements P	15.5h	26h	Pneumonia P 	Anastomotic blood	8.39773	6.27667	8.63383	22.7848	51.067	296.935	285.508	228.306	393.389	486.481	1.26199
				Halting oral intake due to digestive symptoms			SIRS	Anastomotic leakage
				More than 3 digestive symptoms			Septicaemia	Wound dehiscence
				Two digestive symptoms
				Ileus			Intra-abdominal abscess	Intestinal obstruction
				Abdominal distension P
				Diarrhoea P			Wound infection	Deep venous thrombosis
				Vomitting P
6	female	67	Rectal cancer with partial obstruction	ON supplying less than 80% of full nutritional requirements	4h	12.5h	Pneumonia	Anastomotic blood	11.9588	4.72397	15.1369	22.7848	62.8554	319.413	274.698	255.279	440.987	729.419	1.47789
				Halting oral intake due to digestive symptoms			SIRS	Anastomotic leakage
				More than 3 digestive symptoms			Septicaemia	Wound dehiscence
				Two digestive symptoms
				Ileus			Intra-abdominal abscess	Intestinal obstruction
				Abdominal distension
				Diarrhoea			Wound infection	Deep venous thrombosis
				Vomitting
7	male	81	Ultra-low rectal cancer	ON supplying less than 80% of full nutritional requirements	5.5h	8h	Pneumonia	Anastomotic blood	11.0809	6.27667	12.2101	14.8254	56.1451	356.027	253.468	154.553	371.448	713.403	1.8657
				Halting oral intake due to digestive symptoms			SIRS	Anastomotic leakage
				More than 3 digestive symptoms			Septicaemia	Wound dehiscence
				Two digestive symptoms
				Ileus			Intra-abdominal abscess	Intestinal obstruction
				Abdominal distension
				Diarrhoea			Wound infection	Deep venous thrombosis
				Vomitting
8	male	56	Colonial cancer with partial obstruction	ON supplying less than 80% of full nutritional requirements	18h	18h	Pneumonia	Anastomotic blood	9.25351	5.61778	10.3388	16.3362	63.7495	372.892	253.468	236.16	382.882	629.06	2.06018
				Halting oral intake due to digestive symptoms			SIRS	Anastomotic leakage
				More than 3 digestive symptoms			Septicaemia	Wound dehiscence
				Two digestive symptoms
				Ileus			Intra-abdominal abscess	Intestinal obstruction
				Abdominal distension
				Diarrhoea			Wound infection P	Deep venous thrombosis
				Vomitting
9	male	74	Colonial cancer with partial obstruction	ON supplying less than 80% of full nutritional requirements P	20h	23h	Pneumonia P	Anastomotic blood	8.22491	4.85678	10.5561	19.9733	46.1365	200.407	166.456	260.928	493.438	765.427	1.60799
				Halting oral intake due to digestive symptoms			SIRS	Anastomotic leakage
				More than 3 digestive symptoms			Septicaemia	Wound dehiscence
				Two digestive symptoms
				Ileus			Intra-abdominal abscess	Intestinal obstruction
				Abdominal distension P
				Diarrhoea			Wound infection	Deep venous thrombosis
				Vomitting P
10	female	67	Rectal cancer with partial obstruction	ON supplying less than 80% of full nutritional requirements	10.0h	13h	Pneumonia	Anastomotic blood	11.9588	4.82323	13.5479	17.6305	40.6958	313.672	225.957	288.861	345.91	753.428	1.97459
				Halting oral intake due to digestive symptoms			SIRS	Anastomotic leakage
				More than 3 digestive symptoms			Septicaemia	Wound dehiscence
				Two digestive symptoms
				Ileus			Intra-abdominal abscess	Intestinal obstruction
				Abdominal distension
				Diarrhoea			Wound infection	Deep venous thrombosis
				Vomitting
11	male	64	Rectal cancer with partial obstruction	ON supplying less than 80% of full nutritional requirements	5.5h	6.0h	Pneumonia	Anastomotic blood	14.5203	7.06162	14.5203	19.2929	52.0427	286.813	214.599	256.084	473.706	697.375	1.83504
				Halting oral intake due to digestive symptoms			SIRS	Anastomotic leakage
				More than 3 digestive symptoms			Septicaemia	Wound dehiscence
				Two digestive symptoms
				Ileus			Intra-abdominal abscess	Intestinal obstruction
				Abdominal distension
				Diarrhoea			Wound infection	Deep venous thrombosis
				Vomitting

## Sheet: Sheet3
Cth (2-△△Ct)	Axl (2-△△Ct)	Cd36 (2-△△Ct)	Ucp2 (2-△△Ct)	IL-6(pg/mL)	IL-10(pg/mL)	TNF-α(pg/mL)	Lipoxin A4(pg/mL)	RvD1(pg/mL)	RvE1(pg/mL)
9.31787	7.21	9.31787	16.2233	63.451	340.742	236.305	215.101	365.263	677.319
11.0809	5.20537	14.5203	20.393	68.4399	315.879	219.545	263.36	306.217	608.885
11.0043	5.27803	12.3805	13.9288	49.8207	276.676	229.681	246.468	366.291	596.755
11.0043	6.6807	11.8762	12.2101	51.6239	251.356	260.578	279.734	485.262	677.319
8.39773	6.27667	8.63383	22.7848	51.067	296.935	285.508	228.306	393.389	486.481
11.9588	4.72397	15.1369	22.7848	62.8554	319.413	274.698	255.279	440.987	729.419
11.0809	6.27667	12.2101	14.8254	56.1451	356.027	253.468	154.553	371.448	713.403
9.25351	5.61778	10.3388	16.3362	63.7495	372.892	253.468	236.16	382.882	629.06
8.22491	4.85678	10.5561	19.9733	46.1365	200.407	166.456	260.928	493.438	765.427
11.9588	4.82323	13.5479	17.6305	40.6958	313.672	225.957	288.861	345.91	753.428
14.5203	7.06162	14.5203	19.2929	52.0427	286.813	214.599	256.084	473.706	697.375
		
